# Supplementary material for: 4-Bromo-N-phenyl­benzamidoxime
Source: Acta Crystallogr Sect E Struct Rep Online. 2009 Oct 23;65(Pt 11):o2820. doi: 10.1107/S1600536809040057 (PMC2971251; doi:10.1107/S1600536809040057)
Supplement: Supplementary file 1 [file e-65-o2820-sup1.cif]

##############################################################################
###                                                                        ###
###        Electronic paper (Acta Crystallographica Section E)             ###
###                                                                        ###
##############################################################################
#                                                                            #
# This CIF contains the data in a paper accepted for publication in Acta     #
# Crystallographica Section E. It conforms to the requirements of Notes      #
# for Authors for Section E, and has been peer reviewed under the auspices   #
# of the IUCr Commission on Journals.                                        #
#                                                                            #
# Full details of the Crystallographic Information File format               #
# are given in the paper "The Crystallographic Information File (CIF):       #
# a New Standard Archive File for Crystallography" by S. R. Hall, F. H.      #
# Allen and I. D. Brown [Acta Cryst. (1991), A47, 655-685].                  #
#                                                                            #
# The current version of the core CIF dictionary is obtainable from          #
# ftp://ftp.iucr.org/pub/cif_core.dic. The current version number is 2.4.    #
#                                                                            #
# Software is freely available for graphical display of the structure(s) in  #
# this CIF.  For information consult the CIF home page http://www.iucr.org/  #
# cif/home.html                                                              #
#                                                                            #
# This file may be used for bona fide research purposes within the           #
# scientific community so long as proper attribution is given to the journal # 
# article from which it was obtained.                                        #
#                                                                            #
##############################################################################
                                             
data_I
_audit_creation_method     SHELXL-97
_chemical_name_systematic
;
4-Bromo-<i>N</i>-phenylbenzamidoxime
;
_chemical_name_common     ?
_chemical_formula_moiety     'C13 H11 Br N2 O'
_chemical_formula_sum     'C13 H11 Br N2 O'
_chemical_formula_iupac     'C13 H11 Br N2 O'
_chemical_formula_weight     291.15
_chemical_melting_point     ?
_symmetry_cell_setting     Monoclinic
_symmetry_space_group_name_H-M     'P 21/n'
_symmetry_space_group_name_hall     '-P 2yn'
loop_
    _symmetry_equiv_pos_as_xyz
    'x, y, z'
    '-x+1/2, y+1/2, -z+1/2'
    '-x, -y, -z'
    'x-1/2, -y-1/2, z-1/2'
_cell_length_a     6.17520(10)
_cell_length_b     15.2628(3)
_cell_length_c     13.1312(2)
_cell_angle_alpha     90
_cell_angle_beta     103.4150(10)
_cell_angle_gamma     90
_cell_volume     1203.86(4)
_cell_formula_units_Z     4
_cell_measurement_reflns_used     11676
_cell_measurement_theta_min     2.90
_cell_measurement_theta_max     71.93
_cell_measurement_temperature     200
_exptl_crystal_description     'block'
_exptl_crystal_colour     'yellow'
_exptl_crystal_size_max     0.18
_exptl_crystal_size_mid     0.15
_exptl_crystal_size_min     0.09
_exptl_crystal_density_diffrn     1.606
_exptl_crystal_density_meas     ?
_exptl_crystal_density_method     'not measured'
_exptl_crystal_F_000     584
_exptl_absorpt_coefficient_mu     4.527
_exptl_absorpt_correction_Type     multi-scan
_exptl_absorpt_process_details     '(SADABS; Sheldrick, 1996)'
_exptl_absorpt_correction_T_min     0.5323
_exptl_absorpt_correction_T_max     0.6654
_exptl_special_details
;
X-ray crystallographic data for (<b>I)</b> were collected from a single-crystal
sample, which was mounted on a loop fiber. Data were collected using a Bruker
Platform diffractometer, equipped with a Bruker <i>SMART</i> 4 K
Charged-Coupled Device (CCD) Area Detector using the program <i>APEX2</i> and
a Nonius FR591 rotating anode equiped with a Montel 200 optics The
crystal-to-detector distance was 5.0 cm, and the data collection was carried
out in 512 <i>x</i> 512 pixel mode. The initial unit-cell parameters were
determined by a least-squares fit of the angular setting of strong
reflections, collected by a 10.0 degree scan in 33 frames over four different
parts of the reciprocal space (133 frames total). One complete sphere of data
was collected, to better than 0.80\%A resolution.
;
_diffrn_ambient_temperature     200
_diffrn_radiation_type     CuK\a
_diffrn_radiation_wavelength     1.54178
_diffrn_radiation_source     'Rotating Anode'
_diffrn_radiation_monochromator     'Montel 200 optics'
_diffrn_measurement_device_type     'Bruker APEXII'
_diffrn_measurement_method     \w
_diffrn_detector_area_resol_mean     5.5
_diffrn_reflns_number     15615
_diffrn_reflns_av_R_equivalents     0.033
_diffrn_reflns_av_sigmaI/netI     0.0140
_diffrn_reflns_theta_min     4.51
_diffrn_reflns_theta_max     72.48
_diffrn_reflns_theta_full     72.48
_diffrn_measured_fraction_theta_max     0.985
_diffrn_measured_fraction_theta_full     0.985
_diffrn_reflns_limit_h_min     -7
_diffrn_reflns_limit_h_max     7
_diffrn_reflns_limit_k_min     -18
_diffrn_reflns_limit_k_max     18
_diffrn_reflns_limit_l_min     -15
_diffrn_reflns_limit_l_max     16
_refine_special_details
;
Refinement of <i>F</i>^2^ against ALL reflections. The weighted <i>R</i>-factor
<i>wR</i> and goodness of fit <i>S</i> are based on <i>F</i>^2^, conventional
<i>R</i>-factors <i>R</i> are based on <i>F</i>, with <i>F</i> set to zero for
negative <i>F</i>^2^. The threshold expression of <i>F</i>^2^ >
\s(<i>F</i>^2^) is used only for calculating <i>R</i>-factors(gt) <i>etc</i>.
and is not relevant to the choice of reflections for refinement.
<i>R</i>-factors based on <i>F</i>^2^ are statistically about twice as large
as those based on <i>F</i>, and <i>R</i>- factors based on ALL data will be
even larger.
;
_reflns_number_total     2356
_reflns_number_gt     2273
_reflns_threshold_expression     I>2\s(I)
_refine_ls_structure_factor_coef     Fsqd
_refine_ls_matrix_type     full
_refine_ls_R_factor_all     0.0372
_refine_ls_R_factor_gt     0.0367
_refine_ls_wR_factor_gt     0.0897
_refine_ls_wR_factor_ref     0.0903
_refine_ls_goodness_of_fit_ref     1.110
_refine_ls_restrained_S_all     1.110
_refine_ls_number_reflns     2356
_refine_ls_number_parameters     155
_refine_ls_number_restraints     0
_refine_ls_hydrogen_treatment     constr
_refine_ls_weighting_scheme     calc
_refine_ls_weighting_details
         'calc w=1/[\s^2^(Fo^2^)+(0.0601P)^2^+0.3484P] where P=(Fo^2^+2Fc^2^)/3'
_atom_sites_solution_hydrogens     geom
_atom_sites_solution_primary     direct
_atom_sites_solution_secondary     difmap
_refine_ls_shift/su_max     0.001
_refine_ls_shift/su_mean     0.000
_refine_diff_density_max     0.391
_refine_diff_density_min     -0.682
_refine_ls_extinction_method     'SHELXL97 (Sheldrick, 2008)'
_refine_ls_extinction_coef     0.0212(8)
_refine_ls_extinction_expression
                                  'Fc^*^=kFc[1+0.001xFc^2^\l^3^/sin(2\q)]^-1/4^'
loop_
    _atom_type_symbol
    _atom_type_description
    _atom_type_scat_dispersion_real
    _atom_type_scat_dispersion_imag
    _atom_type_scat_source
    'C' 'C' 0.0181 0.0091
                         'International Tables Vol C Tables 4.2.6.8 and 6.1.1.4'
    'H' 'H' 0.0000 0.0000
                         'International Tables Vol C Tables 4.2.6.8 and 6.1.1.4'
    'N' 'N' 0.0311 0.0180
                         'International Tables Vol C Tables 4.2.6.8 and 6.1.1.4'
    'O' 'O' 0.0492 0.0322
                         'International Tables Vol C Tables 4.2.6.8 and 6.1.1.4'
    'Br' 'Br' -0.6763 1.2805
                         'International Tables Vol C Tables 4.2.6.8 and 6.1.1.4'
_computing_data_collection     'APEX2 (Bruker, 2009)'
_computing_cell_refinement     'SAINT (Bruker, 2009)'
_computing_data_reduction     'SAINT (Bruker, 2009)'
_computing_structure_solution     'SHELXS97 (Sheldrick, 2008)'
_computing_structure_refinement     'SHELXL97 (Sheldrick, 2008)'
_computing_molecular_graphics     'SHELXTL (Sheldrick, 2008)'
_computing_publication_material     'UdMX (Maris, 2004)'
loop_
    _atom_site_type_symbol
    _atom_site_label
    _atom_site_fract_x
    _atom_site_fract_y
    _atom_site_fract_z
    _atom_site_U_iso_or_equiv
    _atom_site_adp_type
    _atom_site_calc_flag
    _atom_site_refinement_flags
    _atom_site_occupancy
    _atom_site_disorder_assembly
    _atom_site_disorder_group
    Br Br 1.22913(4) 0.643427(14) 0.618702(18) 0.04819(16) Uani d . 1 . .
    O O1 0.4208(2) 0.40817(9) 0.94989(11) 0.0393(3) Uani d . 1 . .
    H H1 0.3752 0.4375 0.9949 0.059 Uiso calc R 1 . .
    N N1 0.5789(3) 0.45874(10) 0.91086(12) 0.0340(3) Uani d . 1 . .
    N N2 0.4624(3) 0.36287(11) 0.77216(14) 0.0410(4) Uani d . 1 . .
    H H2 0.3431 0.3517 0.7958 0.049 Uiso calc R 1 . .
    C C1 0.5957(3) 0.42884(11) 0.82101(14) 0.0313(4) Uani d . 1 . .
    C C2 0.7549(3) 0.47517(11) 0.77017(13) 0.0299(4) Uani d . 1 . .
    C C3 0.9510(3) 0.50983(12) 0.83173(14) 0.0346(4) Uani d . 1 . .
    H H3 0.9873 0.4994 0.9051 0.041 Uiso calc R 1 . .
    C C4 1.0932(3) 0.55912(13) 0.78747(15) 0.0368(4) Uani d . 1 . .
    H H4 1.2261 0.5828 0.8299 0.044 Uiso calc R 1 . .
    C C5 1.0391(3) 0.57343(12) 0.68075(15) 0.0353(4) Uani d . 1 . .
    C C6 0.8484(4) 0.53857(14) 0.61731(15) 0.0408(4) Uani d . 1 . .
    H H6 0.8153 0.5479 0.5438 0.049 Uiso calc R 1 . .
    C C7 0.7060(3) 0.48970(13) 0.66248(15) 0.0381(4) Uani d . 1 . .
    H H7 0.5738 0.4659 0.6196 0.046 Uiso calc R 1 . .
    C C8 0.4934(3) 0.31015(12) 0.68770(14) 0.0337(4) Uani d . 1 . .
    C C9 0.3113(3) 0.29434(13) 0.60544(16) 0.0386(4) Uani d . 1 . .
    H H9 0.1703 0.3189 0.6062 0.046 Uiso calc R 1 . .
    C C10 0.3362(4) 0.24228(13) 0.52181(16) 0.0417(4) Uani d . 1 . .
    H H10 0.2117 0.2309 0.4656 0.050 Uiso calc R 1 . .
    C C11 0.5407(4) 0.20724(13) 0.52029(16) 0.0414(4) Uani d . 1 . .
    H H11 0.5577 0.1726 0.4626 0.050 Uiso calc R 1 . .
    C C12 0.7220(3) 0.22247(14) 0.60292(17) 0.0418(5) Uani d . 1 . .
    H H12 0.8629 0.1980 0.6017 0.050 Uiso calc R 1 . .
    C C13 0.6989(3) 0.27319(13) 0.68740(15) 0.0384(4) Uani d . 1 . .
    H H13 0.8226 0.2826 0.7446 0.046 Uiso calc R 1 . .
loop_
    _atom_site_aniso_label
    _atom_site_aniso_U_11
    _atom_site_aniso_U_22
    _atom_site_aniso_U_33
    _atom_site_aniso_U_12
    _atom_site_aniso_U_13
    _atom_site_aniso_U_23
    Br 0.0483(2) 0.0459(2) 0.0568(2) -0.00414(8) 0.02515(13) 0.00910(8)
    O1 0.0486(8) 0.0365(7) 0.0400(7) -0.0037(6) 0.0248(6) -0.0008(5)
    N1 0.0401(8) 0.0326(8) 0.0336(7) 0.0003(6) 0.0173(6) 0.0020(6)
    N2 0.0419(9) 0.0438(9) 0.0439(10) -0.0102(7) 0.0235(8) -0.0114(7)
    C1 0.0353(8) 0.0289(8) 0.0315(8) 0.0025(7) 0.0113(7) -0.0001(6)
    C2 0.0346(8) 0.0272(8) 0.0300(8) 0.0029(6) 0.0118(7) 0.0004(6)
    C3 0.0399(9) 0.0362(9) 0.0280(8) 0.0020(7) 0.0088(7) 0.0005(7)
    C4 0.0353(9) 0.0370(9) 0.0380(9) -0.0008(7) 0.0086(7) -0.0007(7)
    C5 0.0383(9) 0.0304(8) 0.0409(10) 0.0017(7) 0.0170(7) 0.0038(7)
    C6 0.0492(11) 0.0437(10) 0.0298(9) -0.0029(9) 0.0101(8) 0.0063(8)
    C7 0.0422(10) 0.0403(10) 0.0306(9) -0.0052(8) 0.0061(7) 0.0018(7)
    C8 0.0394(9) 0.0307(8) 0.0344(9) -0.0060(7) 0.0156(7) -0.0028(7)
    C9 0.0377(9) 0.0352(9) 0.0439(10) -0.0029(7) 0.0113(8) -0.0017(8)
    C10 0.0479(11) 0.0383(10) 0.0373(10) -0.0075(8) 0.0065(8) -0.0035(8)
    C11 0.0565(12) 0.0332(9) 0.0389(10) -0.0079(8) 0.0199(9) -0.0072(7)
    C12 0.0410(10) 0.0356(10) 0.0534(11) -0.0016(7) 0.0203(9) -0.0058(8)
    C13 0.0374(9) 0.0372(9) 0.0409(10) -0.0031(7) 0.0099(8) -0.0046(8)
_geom_special_details
;
All e.s.d.'s (except the e.s.d. in the dihedral angle between two l.s. planes)
are estimated using the full covariance matrix. The cell e.s.d.'s are taken
into account individually in the estimation of e.s.d.'s in distances, angles
and torsion angles; correlations between e.s.d.'s in cell parameters are only
used when they are defined by crystal symmetry. An approximate (isotropic)
treatment of cell e.s.d.'s is used for estimating e.s.d.'s involving l.s.
planes.
;
loop_
    _geom_bond_atom_site_label_1
    _geom_bond_atom_site_label_2
    _geom_bond_site_symmetry_2
    _geom_bond_distance
    _geom_bond_publ_flag
    Br C5 . 1.9040(18) n
    O1 N1 . 1.430(2) n
    O1 H1 . 0.8400 n
    N1 C1 . 1.292(2) n
    N2 C1 . 1.363(2) n
    N2 C8 . 1.419(2) n
    N2 H2 . 0.8800 n
    C1 C2 . 1.489(2) n
    C2 C7 . 1.394(2) n
    C2 C3 . 1.394(3) n
    C3 C4 . 1.383(3) n
    C3 H3 . 0.9500 n
    C4 C5 . 1.381(3) n
    C4 H4 . 0.9500 n
    C5 C6 . 1.382(3) n
    C6 C7 . 1.387(3) n
    C6 H6 . 0.9500 n
    C7 H7 . 0.9500 n
    C8 C9 . 1.388(3) n
    C8 C13 . 1.390(3) n
    C9 C10 . 1.393(3) n
    C9 H9 . 0.9500 n
    C10 C11 . 1.376(3) n
    C10 H10 . 0.9500 n
    C11 C12 . 1.386(3) n
    C11 H11 . 0.9500 n
    C12 C13 . 1.387(3) n
    C12 H12 . 0.9500 n
    C13 H13 . 0.9500 n
loop_
    _geom_angle_atom_site_label_1
    _geom_angle_atom_site_label_2
    _geom_angle_atom_site_label_3
    _geom_angle_site_symmetry_1
    _geom_angle_site_symmetry_3
    _geom_angle
    _geom_angle_publ_flag
    N1 O1 H1 . . 109.5 n
    C1 N1 O1 . . 110.06(15) n
    C1 N2 C8 . . 127.65(17) n
    C1 N2 H2 . . 116.2 n
    C8 N2 H2 . . 116.2 n
    N1 C1 N2 . . 121.56(17) n
    N1 C1 C2 . . 116.31(16) n
    N2 C1 C2 . . 121.95(16) n
    C7 C2 C3 . . 118.85(16) n
    C7 C2 C1 . . 121.35(16) n
    C3 C2 C1 . . 119.67(15) n
    C4 C3 C2 . . 120.89(17) n
    C4 C3 H3 . . 119.6 n
    C2 C3 H3 . . 119.6 n
    C5 C4 C3 . . 119.02(17) n
    C5 C4 H4 . . 120.5 n
    C3 C4 H4 . . 120.5 n
    C4 C5 C6 . . 121.51(17) n
    C4 C5 Br . . 119.69(15) n
    C6 C5 Br . . 118.80(14) n
    C5 C6 C7 . . 119.05(17) n
    C5 C6 H6 . . 120.5 n
    C7 C6 H6 . . 120.5 n
    C6 C7 C2 . . 120.66(17) n
    C6 C7 H7 . . 119.7 n
    C2 C7 H7 . . 119.7 n
    C9 C8 C13 . . 120.19(17) n
    C9 C8 N2 . . 118.38(18) n
    C13 C8 N2 . . 121.42(17) n
    C8 C9 C10 . . 119.66(19) n
    C8 C9 H9 . . 120.2 n
    C10 C9 H9 . . 120.2 n
    C11 C10 C9 . . 120.21(19) n
    C11 C10 H10 . . 119.9 n
    C9 C10 H10 . . 119.9 n
    C10 C11 C12 . . 120.06(18) n
    C10 C11 H11 . . 120.0 n
    C12 C11 H11 . . 120.0 n
    C11 C12 C13 . . 120.36(19) n
    C11 C12 H12 . . 119.8 n
    C13 C12 H12 . . 119.8 n
    C12 C13 C8 . . 119.50(18) n
    C12 C13 H13 . . 120.3 n
    C8 C13 H13 . . 120.3 n
loop_
    _geom_torsion_atom_site_label_1
    _geom_torsion_atom_site_label_2
    _geom_torsion_atom_site_label_3
    _geom_torsion_atom_site_label_4
    _geom_torsion_site_symmetry_1
    _geom_torsion_site_symmetry_2
    _geom_torsion_site_symmetry_3
    _geom_torsion_site_symmetry_4
    _geom_torsion
    _geom_torsion_publ_flag
    O1 N1 C1 N2 . . . . 4.8(2) n
    O1 N1 C1 C2 . . . . 179.94(14) n
    C8 N2 C1 N1 . . . . -164.13(19) n
    C8 N2 C1 C2 . . . . 21.0(3) n
    N1 C1 C2 C7 . . . . -141.09(18) n
    N2 C1 C2 C7 . . . . 34.0(3) n
    N1 C1 C2 C3 . . . . 34.7(2) n
    N2 C1 C2 C3 . . . . -150.13(18) n
    C7 C2 C3 C4 . . . . 1.1(3) n
    C1 C2 C3 C4 . . . . -174.82(16) n
    C2 C3 C4 C5 . . . . -0.3(3) n
    C3 C4 C5 C6 . . . . -1.0(3) n
    C3 C4 C5 Br . . . . 178.52(14) n
    C4 C5 C6 C7 . . . . 1.4(3) n
    Br C5 C6 C7 . . . . -178.10(16) n
    C5 C6 C7 C2 . . . . -0.5(3) n
    C3 C2 C7 C6 . . . . -0.7(3) n
    C1 C2 C7 C6 . . . . 175.18(18) n
    C1 N2 C8 C9 . . . . -135.4(2) n
    C1 N2 C8 C13 . . . . 46.0(3) n
    C13 C8 C9 C10 . . . . -0.9(3) n
    N2 C8 C9 C10 . . . . -179.53(17) n
    C8 C9 C10 C11 . . . . -0.5(3) n
    C9 C10 C11 C12 . . . . 1.1(3) n
    C10 C11 C12 C13 . . . . -0.2(3) n
    C11 C12 C13 C8 . . . . -1.3(3) n
    C9 C8 C13 C12 . . . . 1.8(3) n
    N2 C8 C13 C12 . . . . -179.64(18) n
loop_
    _geom_hbond_atom_site_label_D
    _geom_hbond_atom_site_label_H
    _geom_hbond_atom_site_label_A
    _geom_hbond_site_symmetry_A
    _geom_hbond_distance_DH
    _geom_hbond_distance_HA
    _geom_hbond_distance_DA
    _geom_hbond_angle_DHA
    O1 H1 N1 3_667 0.84 1.99 2.733(2) 147.0
data_global
_journal_date_recd_electronic     2009-09-24
_journal_date_accepted     2009-10-01
_journal_name_full     'Acta Crystallographica, Section E'
_journal_year     2009
_journal_volume     65
_journal_issue     11
_journal_page_first     o2820
_journal_page_last     o2820
_journal_paper_category     QO
_journal_coeditor_code     LH2914
_publ_contact_author_name     'Ferreira, Janaina G.'
_publ_contact_author_address
;
D\'epartement de Chimie
Universit\'e de Montr\'eal
2900 Boulevard Edouard-Montpetit
Pavillon Roger-Gaudry, local A-634
Montr\'eal, Qu\'ebec
Canada, H3T 1J4
;
_publ_contact_author_email     j.gomes.ferreira@umontreal.ca
_publ_contact_author_fax     '+1 514 343 2468'
_publ_contact_author_phone     '+1 514 343 7056'
_publ_section_title
;
4-Bromo-<i>N</i>-phenylbenzamidoxime
;
loop_
    _publ_author_name
    _publ_author_footnote
    _publ_author_address
    'Cibian, Mihaela' .
;
D\'epartement de Chimie
Universit\'e de Montr\'eal
CP 6128, Succ. Centre-ville,
Montr\'eal, Qu\'ebec
Canada H3C 3J7
;
    'Ferreira, Janaina G.' .
;
D\'epartement de Chimie
Universit\'e de Montr\'eal
CP 6128, Succ. Centre-ville,
Montr\'eal, Qu\'ebec
Canada H3C 3J7
;
    'Hanan, Garry S.' .
;
D\'epartement de Chimie
Universit\'e de Montr\'eal
CP 6128, Succ. Centre-ville,
Montr\'eal, Qu\'ebec
Canada H3C 3J7
;
