# Supplementary material for: 4-Bromo-N-phenyl­benzamidoxime
Source: Acta Crystallogr Sect E Struct Rep Online. 2009 Oct 23;65(Pt 11):o2820. doi: 10.1107/S1600536809040057 (PMC2971251; doi:10.1107/S1600536809040057)
Supplement: Supplementary file 2 [file e-65-o2820-Isup2.hkl]

# 
# h,k,l, Fc-squared, Fo-squared, sigma(Fo-squared) and status flag 
# 
data_I
_shelx_title ' janan1 in P2(1)/n' 
_shelx_refln_list_code          4 
_shelx_F_calc_maximum      185.32 
_exptl_crystal_F_000       584.00 
_reflns_d_resolution_high  0.8084 
 
loop_ 
 _symmetry_equiv_pos_as_xyz 
 'x, y, z' 
 '-x+1/2, y+1/2, -z+1/2' 
 '-x, -y, -z' 
 'x-1/2, -y-1/2, z-1/2' 
 
_cell_length_a     6.1752 
_cell_length_b    15.2628 
_cell_length_c    13.1312 
_cell_angle_alpha  90.000 
_cell_angle_beta  103.415 
_cell_angle_gamma  90.000 
 
_shelx_F_squared_multiplier     1.000 
 
loop_ 
 _refln_index_h 
 _refln_index_k 
 _refln_index_l 
 _refln_F_squared_calc 
 _refln_F_squared_meas 
 _refln_F_squared_sigma 
 _refln_observed_status 
   2   0   0     5905.28     5808.23    160.24 o 
   4   0   0     3704.42     3954.56     72.34 o 
   6   0   0      655.32      751.31     13.59 o 
   1   1   0       49.97       52.12      0.70 o 
   2   1   0     1337.93     1374.78      8.37 o 
   3   1   0      219.07      211.13      3.58 o 
   4   1   0      307.87      268.35      3.33 o 
   5   1   0      357.08      331.87      4.81 o 
   6   1   0      199.85      218.74      3.87 o 
   7   1   0       14.14       15.41      1.08 o 
   0   2   0      111.84      119.08      1.78 o 
   1   2   0    11501.32     8947.46    127.99 o 
   2   2   0     2677.01     2774.68     28.17 o 
   3   2   0     5556.25     6303.96     61.54 o 
   4   2   0      516.59      453.71      6.44 o 
   5   2   0      889.71      903.03     11.99 o 
   6   2   0      174.69      180.85      4.11 o 
   7   2   0      256.73      273.00      3.39 o 
   1   3   0      795.01      838.68      9.61 o 
   2   3   0      169.94      142.69      2.22 o 
   3   3   0     1366.42     1415.75     11.88 o 
   4   3   0       27.68       35.80      1.50 o 
   5   3   0      210.51      217.97      4.07 o 
   6   3   0      307.44      318.05      4.55 o 
   7   3   0      244.35      258.39      4.29 o 
   0   4   0       99.05       63.85      1.06 o 
   1   4   0       23.40       13.27      1.45 o 
   2   4   0      758.03      665.78      7.52 o 
   3   4   0     1916.55     1967.21     37.46 o 
   4   4   0     1132.70     1123.89      8.39 o 
   5   4   0       20.17       15.46      1.37 o 
   6   4   0      341.54      371.09      6.40 o 
   7   4   0        5.32        7.35      0.73 o 
   1   5   0      577.27      532.41      5.64 o 
   2   5   0     1611.93     1726.63     16.29 o 
   3   5   0      197.64      213.76      8.25 o 
   4   5   0      518.20      487.32      4.97 o 
   5   5   0      311.90      296.82      5.00 o 
   6   5   0      509.66      563.30      6.22 o 
   7   5   0        0.08        0.21      0.43 o 
   0   6   0     1258.10     1216.89     37.23 o 
   1   6   0     3064.56     3248.40     32.69 o 
   2   6   0     2171.51     2116.37     23.17 o 
   3   6   0     3767.97     4044.44     20.54 o 
   4   6   0     1754.62     1711.70     16.85 o 
   5   6   0      119.45      120.53      2.91 o 
   6   6   0       20.34       22.93      1.42 o 
   7   6   0        5.77        4.60      0.68 o 
   1   7   0       56.72       59.87      5.13 o 
   2   7   0      788.15      792.53      6.81 o 
   3   7   0      862.96      857.81      6.61 o 
   4   7   0      173.87      153.65      2.54 o 
   5   7   0      195.84      193.35      4.21 o 
   6   7   0        2.34        2.07      0.67 o 
   0   8   0      766.68      774.62     14.01 o 
   1   8   0     5372.40     6043.85     58.31 o 
   2   8   0     3558.53     3964.74     41.49 o 
   3   8   0     1637.42     1628.65     25.92 o 
   4   8   0      866.53      827.45     11.30 o 
   5   8   0      770.56      811.10      7.05 o 
   6   8   0       39.58       40.25      1.45 o 
   1   9   0        0.09        0.54      0.41 o 
   2   9   0        0.97        4.67      1.42 o 
   3   9   0      367.47      330.04      3.45 o 
   4   9   0      329.27      303.08      4.57 o 
   5   9   0       78.04       81.94      2.47 o 
   6   9   0       71.72       72.07      1.77 o 
   0  10   0     2358.34     2327.72     24.37 o 
   1  10   0      737.65      722.43     14.75 o 
   2  10   0     2348.24     2329.02     10.45 o 
   3  10   0      963.94      924.41     19.27 o 
   4  10   0      210.04      199.89      3.45 o 
   5  10   0       31.75       36.35      1.86 o 
   6  10   0      134.45      129.15      2.35 o 
   1  11   0       52.51       52.14      1.70 o 
   2  11   0      299.03      278.53      3.31 o 
   3  11   0      405.91      379.39      5.14 o 
   4  11   0        8.24        6.11      0.91 o 
   5  11   0      120.89      110.45      2.70 o 
   0  12   0      235.25      229.85      5.30 o 
   1  12   0     2349.11     2381.96     20.04 o 
   2  12   0      117.81      114.46      2.78 o 
   3  12   0      118.65      111.74      3.21 o 
   4  12   0       52.04       45.71      1.66 o 
   5  12   0      162.44      168.30      3.59 o 
   1  13   0      141.74      141.51      2.54 o 
   2  13   0       17.77       16.35      1.12 o 
   3  13   0        2.06        2.42      0.78 o 
   4  13   0       53.08       47.58      1.68 o 
   5  13   0      103.31       95.68      5.57 o 
   0  14   0     2308.62     2628.22     43.86 o 
   1  14   0       94.90       97.92      2.29 o 
   2  14   0      572.00      588.17      7.23 o 
   3  14   0      147.39      154.27      2.81 o 
   4  14   0      446.42      415.00      9.88 o 
   1  15   0       23.01       22.55      1.21 o 
   2  15   0       19.44       21.10      1.09 o 
   3  15   0       16.49       18.14      1.06 o 
   4  15   0       26.67       21.19      1.64 o 
   0  16   0       77.04       84.83      2.74 o 
   1  16   0      467.62      483.09      8.26 o 
   2  16   0      220.90      227.04      7.17 o 
   3  16   0      506.81      487.04      9.67 o 
   1  17   0        6.72        4.09      0.68 o 
   2  17   0       25.54       22.57      1.32 o 
   0  18   0      436.63      417.10      5.18 o 
   1  18   0        5.61        2.94      0.51 o 
  -7   0   1      176.03      182.85      5.42 o 
  -5   0   1      376.62      350.71     10.66 o 
  -3   0   1     1667.31     1523.46     11.01 o 
  -1   0   1     1631.66     1648.06     38.64 o 
   1   0   1       59.60       49.17      3.27 o 
   3   0   1       50.64       43.67      2.22 o 
   5   0   1      540.40      583.58      7.99 o 
   7   0   1       49.69       47.18      1.84 o 
  -7   1   1       16.83       15.06      0.86 o 
  -6   1   1       73.69       76.85      2.14 o 
  -5   1   1       67.03       71.41      1.87 o 
  -4   1   1      438.30      438.99      7.79 o 
  -3   1   1      394.82      379.67      4.37 o 
  -2   1   1     3181.46     3438.02     29.46 o 
  -1   1   1      609.46      680.54      4.21 o 
   0   1   1      235.52      225.36      2.80 o 
   1   1   1    22175.49    14457.31    178.87 o 
   2   1   1    10217.47     9895.44     96.22 o 
   3   1   1     2199.86     2248.75     16.84 o 
   4   1   1     1182.94     1155.38      8.25 o 
   5   1   1     2580.06     2647.93     27.02 o 
   6   1   1        8.29       10.22      0.92 o 
   7   1   1      248.95      278.74      4.29 o 
  -7   2   1        7.15        5.50      0.79 o 
  -6   2   1     1013.85     1135.02     13.66 o 
  -5   2   1      104.58       97.07      2.35 o 
  -4   2   1     2429.62     2528.59     26.53 o 
  -3   2   1        3.29        9.94      1.21 o 
  -2   2   1     7835.00     7661.63     85.72 o 
  -1   2   1      112.66      120.64      1.15 o 
   0   2   1     1232.81     1298.12     20.58 o 
   1   2   1    11059.06     8950.96    137.25 o 
   2   2   1     3755.08     4023.81     49.15 o 
   3   2   1      311.73      353.27      3.53 o 
   4   2   1       46.24       41.37      2.47 o 
   5   2   1       39.15       37.67      1.73 o 
   6   2   1       16.45       16.33      1.24 o 
   7   2   1        0.04        0.21      0.52 o 
  -7   3   1       33.75       35.07      1.25 o 
  -6   3   1       41.60       47.86      1.81 o 
  -5   3   1      341.42      337.75      5.65 o 
  -4   3   1       90.64       81.60      1.90 o 
  -3   3   1      399.53      435.33      3.61 o 
  -2   3   1     3113.65     3463.20     52.30 o 
  -1   3   1      815.21      852.90      6.71 o 
   0   3   1     5363.19     4648.19     49.38 o 
   1   3   1     8973.00     7441.69     65.41 o 
   2   3   1     2250.96     2301.40     40.57 o 
   3   3   1      145.02      116.44      1.60 o 
   4   3   1     2392.20     2377.23     27.39 o 
   5   3   1       15.89       17.81      2.70 o 
   6   3   1      352.80      395.20      5.99 o 
   7   3   1       21.70       23.19      1.06 o 
  -7   4   1      252.65      265.37      6.11 o 
  -6   4   1      715.66      766.91     15.28 o 
  -5   4   1     3442.92     3908.74     30.61 o 
  -4   4   1      568.20      519.07      9.10 o 
  -3   4   1     4158.97     4719.01     39.02 o 
  -2   4   1     5042.33     5519.20     57.40 o 
  -1   4   1    30586.20    20538.11    218.22 o 
   0   4   1        9.34       17.49      0.41 o 
   1   4   1     5524.06     5590.72     37.05 o 
   2   4   1      390.87      433.26      4.77 o 
   3   4   1      206.17      205.48      2.33 o 
   4   4   1       34.36       32.01      1.51 o 
   5   4   1       95.78       95.85      2.84 o 
   6   4   1       36.58       36.93      1.64 o 
   7   4   1       70.42       76.87      3.66 o 
  -7   5   1       21.26       20.22      1.00 o 
  -6   5   1        1.83        2.79      0.76 o 
  -5   5   1       42.85       36.21      1.70 o 
  -4   5   1      411.71      395.73      7.29 o 
  -3   5   1     1231.21     1315.13     20.32 o 
  -2   5   1       63.53       70.24      1.21 o 
  -1   5   1    12899.56    11364.89    148.78 o 
   0   5   1       11.45       25.30      0.55 o 
   1   5   1     3743.96     3802.89     23.75 o 
   2   5   1      156.01      150.45      2.09 o 
   3   5   1      871.46      743.41     12.25 o 
   4   5   1       85.53       74.07      1.63 o 
   5   5   1      956.01      971.58      8.94 o 
   6   5   1       46.84       51.10      1.98 o 
   7   5   1       77.54       74.46      1.95 o 
  -7   6   1       53.96       59.20      2.27 o 
  -6   6   1      122.90      127.44      2.64 o 
  -5   6   1      441.48      445.46      5.47 o 
  -4   6   1     2992.17     2966.82     39.64 o 
  -3   6   1     3201.67     3385.04     30.31 o 
  -2   6   1     3468.46     3798.55     39.14 o 
  -1   6   1       57.01       42.16      0.79 o 
   0   6   1     2788.55     2954.93     29.28 o 
   1   6   1     2191.28     2127.51     38.28 o 
   2   6   1     3415.01     3863.61     58.46 o 
   3   6   1       11.58        9.78      2.03 o 
   4   6   1        5.43        7.28      0.74 o 
   5   6   1      101.34      100.95      2.69 o 
   6   6   1       41.67       44.81      1.78 o 
  -6   7   1      107.98      110.93      2.43 o 
  -5   7   1       30.86       27.21      1.53 o 
  -4   7   1      134.59      121.40      2.62 o 
  -3   7   1      134.29      123.59      2.78 o 
  -2   7   1     3464.34     3672.48     21.12 o 
  -1   7   1     1056.49     1158.98     16.71 o 
   0   7   1     7034.00     7269.09     81.01 o 
   1   7   1       37.16       37.37      1.19 o 
   2   7   1     1552.37     1417.79     19.85 o 
   3   7   1       67.24       47.99      1.60 o 
   4   7   1     3008.01     3171.40     46.47 o 
   5   7   1       10.50       10.39      1.06 o 
   6   7   1      492.48      533.47      7.90 o 
  -6   8   1       85.62      103.20      3.26 o 
  -5   8   1      198.62      189.29      3.79 o 
  -4   8   1       83.30       65.52      2.39 o 
  -3   8   1      160.60      133.17      3.65 o 
  -2   8   1     2304.93     2229.84     20.20 o 
  -1   8   1       50.68       46.48      0.95 o 
   0   8   1     1263.28     1247.78     12.66 o 
   1   8   1      471.02      462.33      7.52 o 
   2   8   1      324.33      328.21      3.10 o 
   3   8   1      221.58      207.79      4.03 o 
   4   8   1       20.84       23.42      1.27 o 
   5   8   1       10.03        8.43      1.02 o 
   6   8   1        8.98        9.93      0.91 o 
  -6   9   1       12.89       11.35      0.90 o 
  -5   9   1        9.09        8.91      1.12 o 
  -4   9   1      431.30      416.32     10.93 o 
  -3   9   1      935.27      831.80      9.20 o 
  -2   9   1      179.25      189.15      2.59 o 
  -1   9   1     1105.44     1128.58     12.64 o 
   0   9   1      531.59      512.04      5.49 o 
   1   9   1     1378.58     1353.35     13.17 o 
   2   9   1      421.83      412.75      6.23 o 
   3   9   1     3390.05     3340.81     31.98 o 
   4   9   1        4.20        4.30      0.92 o 
   5   9   1      522.08      543.89      8.89 o 
   6   9   1       10.54       10.67      0.89 o 
  -6  10   1       43.93       39.59      1.65 o 
  -5  10   1     1078.30     1070.32     10.80 o 
  -4  10   1        1.75        1.43      0.92 o 
  -3  10   1     1063.27      971.27     11.23 o 
  -2  10   1      100.33       88.77      1.98 o 
  -1  10   1     2844.56     3060.06     36.05 o 
   0  10   1        1.08        2.54      0.53 o 
   1  10   1      394.64      336.83      3.56 o 
   2  10   1        4.01        3.90      0.79 o 
   3  10   1      156.55      149.71      3.04 o 
   4  10   1        0.74        2.02      0.79 o 
   5  10   1        1.08        1.66      0.77 o 
   6  10   1        5.80        5.67      0.72 o 
  -6  11   1        7.77        6.87      1.03 o 
  -5  11   1       20.37       19.21      1.37 o 
  -4  11   1       86.53       85.25      3.26 o 
  -3  11   1      113.55      105.84      2.88 o 
  -2  11   1      322.88      292.28      3.22 o 
  -1  11   1       47.18       37.04      1.45 o 
   0  11   1     1004.14      950.76     13.01 o 
   1  11   1      338.66      314.40      6.17 o 
   2  11   1     1142.82     1105.59      7.04 o 
   3  11   1      327.86      308.03      4.23 o 
   4  11   1      223.22      212.48      5.26 o 
   5  11   1        0.93        0.98      0.65 o 
  -5  12   1        4.45        3.19      1.07 o 
  -4  12   1      975.25      971.31     23.70 o 
  -3  12   1       78.04       69.34      2.19 o 
  -2  12   1     1589.14     1564.29     16.83 o 
  -1  12   1        0.08        1.84      0.73 o 
   0  12   1     1617.54     1746.18     10.24 o 
   1  12   1       38.26       41.22      1.33 o 
   2  12   1      390.19      388.76      4.96 o 
   3  12   1        5.12        4.52      0.90 o 
   4  12   1      147.23      148.55      2.74 o 
   5  12   1        6.27        3.01      0.67 o 
  -5  13   1       16.87       16.11      1.51 o 
  -4  13   1        0.24        1.87      1.17 o 
  -3  13   1      214.00      199.12      3.74 o 
  -2  13   1        0.90        1.38      0.79 o 
  -1  13   1      116.57      111.36      2.56 o 
   0  13   1      131.58      131.23      2.83 o 
   1  13   1      865.42      908.74      6.97 o 
   2  13   1      568.33      576.97      6.50 o 
   3  13   1      639.94      637.47     11.03 o 
   4  13   1      348.46      345.42     11.32 o 
   5  13   1      104.61       92.10      2.64 o 
  -4  14   1       19.36       21.21      1.95 o 
  -3  14   1      387.49      390.81      4.90 o 
  -2  14   1      249.96      249.45      3.87 o 
  -1  14   1      437.24      465.97      5.08 o 
   0  14   1        0.08        0.61      0.71 o 
   1  14   1      654.30      696.21      8.15 o 
   2  14   1        5.92        4.57      0.76 o 
   3  14   1       73.85       72.85      1.83 o 
   4  14   1        0.01        0.60      0.60 o 
  -4  15   1       55.21       47.11      2.25 o 
  -3  15   1        0.41        0.72      0.68 o 
  -2  15   1       84.18       79.92      2.20 o 
  -1  15   1      435.04      469.93      4.92 o 
   0  15   1      352.27      360.12      4.36 o 
   1  15   1      947.95     1019.47      9.80 o 
   2  15   1      313.01      315.18      4.75 o 
   3  15   1      169.20      166.07      3.31 o 
   4  15   1       68.08       58.43      2.21 o 
  -3  16   1       17.81       18.80      1.05 o 
  -2  16   1      301.27      293.95      3.95 o 
  -1  16   1       25.88       32.90      1.64 o 
   0  16   1      102.56      113.22      2.37 o 
   1  16   1       65.26       61.26      1.66 o 
   2  16   1        0.55        1.63      0.64 o 
   3  16   1        2.60        1.89      0.62 o 
  -2  17   1      384.11      404.78      4.04 o 
  -1  17   1       18.94       21.86      1.05 o 
   0  17   1      157.54      170.69      2.59 o 
   1  17   1      171.43      159.36      2.57 o 
   2  17   1      186.04      186.85      3.69 o 
  -2  18   1      171.74      182.08      5.14 o 
  -1  18   1      218.66      200.51      2.41 o 
   0  18   1       44.58       46.16      1.42 o 
   1  18   1       51.46       49.86      1.57 o 
  -6   0   2     1473.51     1661.14     17.78 o 
  -4   0   2     1928.63     2098.91     57.80 o 
  -2   0   2        1.37       14.96      6.31 o 
   0   0   2     1235.61     1279.71     29.08 o 
   2   0   2      578.17      527.01      9.63 o 
   4   0   2       97.25       89.77      4.82 o 
   6   0   2      673.78      744.35     14.11 o 
  -7   1   2       16.36       15.25      0.81 o 
  -6   1   2      400.74      435.28      5.67 o 
  -5   1   2     2189.30     2361.20     24.77 o 
  -4   1   2     2489.00     2787.51     33.73 o 
  -3   1   2     1238.96     1257.84     11.25 o 
  -2   1   2     2496.03     2720.45     34.00 o 
  -1   1   2     1932.98     2034.83     21.01 o 
   0   1   2     2625.68     2443.31     32.58 o 
   1   1   2     5881.72     5294.02     70.54 o 
   2   1   2     1018.67      946.56     12.63 o 
   3   1   2      499.50      409.16      2.97 o 
   4   1   2       55.30       48.80      2.01 o 
   5   1   2      308.58      302.82      3.67 o 
   6   1   2      393.23      415.75      5.27 o 
   7   1   2       53.93       49.82      1.69 o 
  -7   2   2      182.78      193.16      2.79 o 
  -6   2   2       30.00       30.40      1.59 o 
  -5   2   2     1685.01     1682.83     13.66 o 
  -4   2   2       11.22       10.44      0.75 o 
  -3   2   2      199.64      177.85      2.54 o 
  -2   2   2       11.39       11.56      0.37 o 
  -1   2   2      597.57      623.51      6.87 o 
   0   2   2     3782.25     3383.15     38.60 o 
   1   2   2      569.74      591.93      8.10 o 
   2   2   2      732.15      810.73      8.67 o 
   3   2   2     1654.00     1673.78     12.38 o 
   4   2   2       88.54       87.76      2.46 o 
   5   2   2      899.46      904.70      7.49 o 
   6   2   2        5.99        6.92      1.14 o 
   7   2   2       16.59       19.69      1.02 o 
  -7   3   2      121.96      128.88      2.86 o 
  -6   3   2       76.92       79.53      2.48 o 
  -5   3   2      679.76      665.35      7.86 o 
  -4   3   2      198.28      177.42      4.09 o 
  -3   3   2     4575.11     5036.21     30.04 o 
  -2   3   2      807.36      804.10     10.18 o 
  -1   3   2    34345.00    22201.13    207.72 o 
   0   3   2    25375.58    15966.39    226.60 o 
   1   3   2     4078.64     4105.00     32.70 o 
   2   3   2     1725.62     1957.28     27.90 o 
   3   3   2     7621.22     9181.92     55.61 o 
   4   3   2      563.06      544.39      8.30 o 
   5   3   2      124.52      133.65      3.18 o 
   6   3   2       80.83       85.42      2.39 o 
   7   3   2       23.77       25.66      1.71 o 
  -7   4   2       42.83       43.02      1.35 o 
  -6   4   2        9.32        8.34      0.91 o 
  -5   4   2        0.79        2.90      1.21 o 
  -4   4   2      108.16       81.28      1.85 o 
  -3   4   2      704.01      732.53      9.53 o 
  -2   4   2        3.05        1.85      0.47 o 
  -1   4   2      194.06      207.56      2.07 o 
   0   4   2        0.21        1.38      0.21 o 
   1   4   2     3173.17     3317.74     46.36 o 
   2   4   2     2194.13     2384.25     32.35 o 
   3   4   2        0.64        2.58      0.66 o 
   4   4   2      404.99      390.40      4.77 o 
   5   4   2       58.69       64.49      2.08 o 
   6   4   2      161.70      183.86      3.42 o 
  -7   5   2       16.05       15.44      0.92 o 
  -6   5   2      237.35      248.85      3.58 o 
  -5   5   2       15.09       13.03      1.18 o 
  -4   5   2     2738.18     2709.92     48.27 o 
  -3   5   2      691.09      755.11      9.77 o 
  -2   5   2     8474.62     9014.50    118.84 o 
  -1   5   2      717.15      740.86     10.75 o 
   0   5   2     7135.34     6792.47     56.33 o 
   1   5   2     1072.16     1139.17      7.65 o 
   2   5   2     8947.28     9771.48     84.98 o 
   3   5   2      169.76      157.89      2.79 o 
   4   5   2     2192.17     2243.20     13.25 o 
   5   5   2        7.03        5.98      0.90 o 
   6   5   2      153.61      175.46      4.62 o 
  -7   6   2      200.28      186.73      3.23 o 
  -6   6   2       71.55       68.74      1.91 o 
  -5   6   2       55.64       55.11      2.01 o 
  -4   6   2      553.89      508.03      7.55 o 
  -3   6   2       10.05        9.75      0.88 o 
  -2   6   2      358.62      372.87      4.39 o 
  -1   6   2     1199.54     1358.96      9.82 o 
   0   6   2      692.28      704.09      5.20 o 
   1   6   2     1449.55     1560.19     11.13 o 
   2   6   2      302.28      279.60      6.97 o 
   3   6   2      126.71      102.61      2.02 o 
   4   6   2       87.03       75.52      1.83 o 
   5   6   2      102.95      101.20      3.10 o 
   6   6   2      106.91      118.20      4.83 o 
  -7   7   2      181.88      167.02      2.92 o 
  -6   7   2        0.14        1.59      0.67 o 
  -5   7   2      525.63      533.22      9.71 o 
  -4   7   2        8.30        9.39      0.91 o 
  -3   7   2     2531.45     2524.25     19.47 o 
  -2   7   2       48.19       51.33      1.02 o 
  -1   7   2     5367.08     5845.72     58.21 o 
   0   7   2       15.25       10.88      0.44 o 
   1   7   2     2179.99     2143.26     34.80 o 
   2   7   2     1106.50     1066.55     21.62 o 
   3   7   2     1813.69     1807.48     31.45 o 
   4   7   2       53.56       53.23      1.80 o 
   5   7   2      403.34      416.27      6.74 o 
   6   7   2        0.05        0.17      0.56 o 
  -6   8   2      163.77      171.55      2.95 o 
  -5   8   2       41.05       39.36      1.93 o 
  -4   8   2      235.29      205.27      6.04 o 
  -3   8   2     1941.90     1873.81     28.52 o 
  -2   8   2      849.71      857.33      5.84 o 
  -1   8   2       38.72       34.61      0.87 o 
   0   8   2       21.28       30.76      1.45 o 
   1   8   2      265.16      219.65      2.69 o 
   2   8   2      797.72      781.93     11.02 o 
   3   8   2       24.78       21.06      0.97 o 
   4   8   2       28.15       27.41      1.33 o 
   5   8   2      287.61      292.62      3.66 o 
   6   8   2       74.50       75.10      1.81 o 
  -6   9   2      165.48      183.16      3.19 o 
  -5   9   2       11.85       14.24      1.29 o 
  -4   9   2     1889.93     1780.31     46.85 o 
  -3   9   2        1.87        2.21      0.97 o 
  -2   9   2     3091.99     3097.24     20.01 o 
  -1   9   2       59.26       41.80      1.01 o 
   0   9   2     4782.02     5403.93     82.04 o 
   1   9   2      480.73      467.30      7.99 o 
   2   9   2     3034.54     2963.65     33.09 o 
   3   9   2       68.87       64.97      1.52 o 
   4   9   2      430.33      440.11      7.14 o 
   5   9   2       35.52       35.75      1.44 o 
   6   9   2       17.60       12.81      0.87 o 
  -6  10   2      270.09      266.53      8.08 o 
  -5  10   2        0.75        1.04      0.99 o 
  -4  10   2      519.86      479.42     20.79 o 
  -3  10   2     1687.90     1621.43     47.00 o 
  -2  10   2      290.32      279.63      3.84 o 
  -1  10   2        7.54        6.79      0.59 o 
   0  10   2       21.96       20.37      1.00 o 
   1  10   2        0.17        1.68      0.60 o 
   2  10   2       69.30       55.95      1.63 o 
   3  10   2        2.19        1.85      0.86 o 
   4  10   2      515.48      517.74      8.93 o 
   5  10   2        8.00        7.92      0.79 o 
  -6  11   2        3.12        6.20      0.96 o 
  -5  11   2      588.07      600.66     13.83 o 
  -4  11   2      364.03      359.18      7.93 o 
  -3  11   2     1410.99     1398.90     47.46 o 
  -2  11   2      416.18      377.12      3.20 o 
  -1  11   2     3259.89     3491.35     26.69 o 
   0  11   2     1817.45     2024.07     36.82 o 
   1  11   2     1164.82     1169.36      7.78 o 
   2  11   2      140.58      130.89      2.59 o 
   3  11   2      840.10      839.20     12.10 o 
   4  11   2      159.55      163.99      3.32 o 
   5  11   2      139.27      131.06      3.36 o 
  -5  12   2       84.20       84.82      3.38 o 
  -4  12   2        2.75        3.17      1.32 o 
  -3  12   2        6.08        6.35      1.20 o 
  -2  12   2      134.50      119.00      2.55 o 
  -1  12   2        9.71       10.94      0.78 o 
   0  12   2       17.89       18.65      0.89 o 
   1  12   2       52.09       40.23      1.63 o 
   2  12   2      203.53      221.12      3.54 o 
   3  12   2      226.73      222.79      3.64 o 
   4  12   2       18.39       16.67      1.09 o 
   5  12   2      109.76      114.77      2.65 o 
  -5  13   2       98.73      110.51      3.51 o 
  -4  13   2      720.21      770.18     11.11 o 
  -3  13   2      635.41      663.78      6.61 o 
  -2  13   2       83.98       78.33      2.22 o 
  -1  13   2      429.03      422.65      4.76 o 
   0  13   2      710.66      746.59      8.75 o 
   1  13   2      604.06      668.05      6.24 o 
   2  13   2      793.00      829.31      7.10 o 
   3  13   2       11.09       14.13      1.14 o 
   4  13   2       38.01       35.64      1.47 o 
   5  13   2       43.87       37.25      2.42 o 
  -5  14   2       28.32       31.22      1.66 o 
  -4  14   2        8.97       10.61      1.55 o 
  -3  14   2       89.39       82.36      2.36 o 
  -2  14   2       45.91       46.79      2.07 o 
  -1  14   2       17.30       20.08      1.27 o 
   0  14   2       79.05       83.87      2.15 o 
   1  14   2       89.86       91.27      2.23 o 
   2  14   2      388.50      390.19      5.85 o 
   3  14   2        3.36        2.73      0.75 o 
   4  14   2      167.77      154.63      2.75 o 
  -4  15   2       80.40       91.80      3.12 o 
  -3  15   2        8.95       10.16      1.31 o 
  -2  15   2      291.45      303.20      5.36 o 
  -1  15   2      743.80      767.24      9.24 o 
   0  15   2      340.61      374.60      5.36 o 
   1  15   2      214.99      214.17      3.11 o 
   2  15   2       48.20       52.89      2.10 o 
   3  15   2      136.97      132.01      2.54 o 
  -3  16   2       26.19       25.03      1.58 o 
  -2  16   2      281.36      271.54      3.73 o 
  -1  16   2       40.94       43.82      1.57 o 
   0  16   2       75.34       74.12      1.96 o 
   1  16   2        0.18        0.60      0.54 o 
   2  16   2       71.36       61.39      1.69 o 
   3  16   2      102.28       92.97      3.48 o 
  -3  17   2      156.30      158.65      4.87 o 
  -2  17   2      150.20      144.33      2.71 o 
  -1  17   2      538.04      558.59      5.40 o 
   0  17   2       27.33       22.91      1.08 o 
   1  17   2      379.65      393.29      3.81 o 
   2  17   2       54.29       49.88      1.64 o 
  -2  18   2        2.12        1.85      1.00 o 
  -1  18   2        0.34        0.47      0.43 o 
   0  18   2        1.01        0.98      0.46 o 
   1  18   2        0.38        0.34      0.41 o 
  -7   0   3       70.67       71.69      2.20 o 
  -5   0   3      237.39      247.04      4.65 o 
  -3   0   3     5717.62     7159.29    133.35 o 
  -1   0   3     6362.70     5828.60     78.15 o 
   1   0   3     7561.48     7003.18    113.79 o 
   3   0   3     5516.28     6683.70     97.21 o 
   5   0   3      268.58      260.08      7.61 o 
  -7   1   3      303.90      311.96      3.87 o 
  -6   1   3      229.16      234.75      3.88 o 
  -5   1   3     1136.23     1139.91     12.75 o 
  -4   1   3     1367.06     1456.80     13.85 o 
  -3   1   3     9775.64    10615.48    165.52 o 
  -2   1   3     1689.44     1794.34     18.29 o 
  -1   1   3     6941.03     5805.58     64.00 o 
   0   1   3     3088.64     3139.97     40.68 o 
   1   1   3     2848.59     2965.46     42.16 o 
   2   1   3     1543.63     1639.85     13.86 o 
   3   1   3      129.70       98.07      3.16 o 
   4   1   3      117.48      121.55      2.29 o 
   5   1   3       23.94       26.43      1.29 o 
   6   1   3      126.68      128.30      2.55 o 
  -7   2   3       62.22       62.31      1.51 o 
  -6   2   3        7.90        7.81      0.87 o 
  -5   2   3       38.19       35.01      1.23 o 
  -4   2   3     2098.93     2409.05     19.50 o 
  -3   2   3      142.19      162.20      2.91 o 
  -2   2   3     2915.85     3322.70     27.62 o 
  -1   2   3      220.14      230.19      2.39 o 
   0   2   3     7250.75     6084.89    110.78 o 
   1   2   3     2231.47     2478.87     23.03 o 
   2   2   3     6853.39     7373.00     91.15 o 
   3   2   3       10.33       26.63      0.99 o 
   4   2   3     1939.30     1892.88     17.97 o 
   5   2   3       21.32       20.29      1.21 o 
   6   2   3      212.05      238.09      4.22 o 
  -7   3   3        2.25        2.85      0.57 o 
  -6   3   3      683.13      714.53     10.07 o 
  -5   3   3      297.42      279.51      4.81 o 
  -4   3   3     2875.96     2943.78     18.68 o 
  -3   3   3      896.30      900.49     12.52 o 
  -2   3   3     1802.40     1813.38     22.06 o 
  -1   3   3      182.88      212.59      2.09 o 
   0   3   3     9147.15     8104.85    102.22 o 
   1   3   3      517.08      489.66      3.03 o 
   2   3   3       28.29       19.48      0.74 o 
   3   3   3      146.42      153.59      3.44 o 
   4   3   3      152.07      136.79      2.78 o 
   5   3   3      134.16      132.61      2.58 o 
   6   3   3        4.87        5.38      0.85 o 
  -7   4   3        4.63        3.37      0.67 o 
  -6   4   3      154.12      156.55      3.12 o 
  -5   4   3        0.42        1.26      0.74 o 
  -4   4   3      150.37      158.81      2.54 o 
  -3   4   3      483.88      424.96      8.40 o 
  -2   4   3        8.91        5.72      0.63 o 
  -1   4   3     2270.17     2340.52     22.58 o 
   0   4   3     5412.02     5442.00     69.76 o 
   1   4   3     6556.85     6902.08     91.78 o 
   2   4   3      185.52      249.89      3.18 o 
   3   4   3     1325.84     1370.38      8.03 o 
   4   4   3      970.10      970.42      7.09 o 
   5   4   3      948.47     1016.62     11.75 o 
   6   4   3       87.43       93.00      2.34 o 
  -7   5   3      600.07      614.71     12.58 o 
  -6   5   3      310.71      299.34      5.17 o 
  -5   5   3     1241.16     1198.90     11.88 o 
  -4   5   3      489.63      473.67      9.64 o 
  -3   5   3     1680.15     1589.80     28.53 o 
  -2   5   3       44.92       41.45      1.05 o 
  -1   5   3      760.63      732.46     12.15 o 
   0   5   3      361.27      391.36      6.96 o 
   1   5   3     4551.92     5035.65     46.06 o 
   2   5   3        0.60        1.18      0.36 o 
   3   5   3       23.57       21.26      1.05 o 
   4   5   3      114.87      109.63      2.34 o 
   5   5   3       11.48       12.84      1.07 o 
   6   5   3        2.94        3.08      0.67 o 
  -7   6   3        0.02        0.13      0.59 o 
  -6   6   3       35.10       38.22      1.73 o 
  -5   6   3      126.09      122.22      3.00 o 
  -4   6   3       43.99       41.98      1.77 o 
  -3   6   3      770.96      745.90     11.52 o 
  -2   6   3       96.49       82.36      1.72 o 
  -1   6   3     3164.64     3525.54     32.12 o 
   0   6   3     2713.18     2850.39     19.81 o 
   1   6   3      462.58      413.15      6.68 o 
   2   6   3      885.68      820.50     13.38 o 
   3   6   3     2046.94     2115.81     34.61 o 
   4   6   3      601.18      601.14      9.76 o 
   5   6   3      184.75      188.44      4.42 o 
   6   6   3      181.77      175.89      4.70 o 
  -7   7   3        9.95       11.58      0.89 o 
  -6   7   3     1660.10     1751.13     33.50 o 
  -5   7   3       29.79       23.90      1.93 o 
  -4   7   3      891.43      819.14     11.88 o 
  -3   7   3       26.95       21.20      1.35 o 
  -2   7   3    11122.26    13368.00     90.45 o 
  -1   7   3       87.06       89.38      1.50 o 
   0   7   3      243.13      215.16      1.90 o 
   1   7   3      239.88      256.22      6.16 o 
   2   7   3      459.04      465.26      7.72 o 
   3   7   3       21.09       22.97      2.83 o 
   4   7   3        8.42       10.03      1.84 o 
   5   7   3        5.28        4.58      0.77 o 
   6   7   3        6.16        9.57      0.92 o 
  -6   8   3        8.03        7.93      0.99 o 
  -5   8   3       48.36       50.95      2.49 o 
  -4   8   3      117.91      108.34      3.58 o 
  -3   8   3      201.62      205.55      5.70 o 
  -2   8   3     1882.26     1867.54     18.03 o 
  -1   8   3     2019.47     2188.45     16.31 o 
   0   8   3     2663.03     2735.21     16.36 o 
   1   8   3      903.76      836.92     15.82 o 
   2   8   3      847.53      809.01      7.87 o 
   3   8   3      429.01      389.07      4.86 o 
   4   8   3      644.09      670.60      7.90 o 
   5   8   3      181.48      171.62      4.20 o 
   6   8   3      119.10      121.00      2.85 o 
  -6   9   3       99.09       98.18      3.29 o 
  -5   9   3      844.92      869.20     31.03 o 
  -4   9   3      321.72      335.76     10.71 o 
  -3   9   3     1306.83     1231.77     15.47 o 
  -2   9   3       98.66       78.59      1.56 o 
  -1   9   3     3398.13     3723.13     26.26 o 
   0   9   3       21.96       30.35      0.99 o 
   1   9   3     1983.07     2018.33     18.56 o 
   2   9   3       28.72       30.84      1.64 o 
   3   9   3        3.87        3.54      0.94 o 
   4   9   3       13.04       14.34      1.04 o 
   5   9   3       17.49       16.83      0.90 o 
   6   9   3       33.54       31.81      1.61 o 
  -6  10   3      136.47      140.39      7.53 o 
  -5  10   3       19.84       18.42      2.05 o 
  -4  10   3      141.43      132.72      5.10 o 
  -3  10   3      793.05      707.29      9.08 o 
  -2  10   3     1254.32     1186.74     11.27 o 
  -1  10   3       14.59        9.95      0.76 o 
   0  10   3     1873.67     2120.08     13.67 o 
   1  10   3     1808.55     1881.93     20.49 o 
   2  10   3      165.97      160.89      2.68 o 
   3  10   3     1931.21     2053.31     14.47 o 
   4  10   3      276.48      268.82      4.31 o 
   5  10   3      386.90      407.73      5.73 o 
  -6  11   3      193.15      202.13     17.63 o 
  -5  11   3      150.45      152.50      4.66 o 
  -4  11   3       56.04       55.40      3.47 o 
  -3  11   3      306.44      281.47      5.84 o 
  -2  11   3     2008.71     1940.61     21.99 o 
  -1  11   3       81.01       68.68      1.51 o 
   0  11   3      401.29      402.48      5.35 o 
   1  11   3      553.53      536.24      6.17 o 
   2  11   3      217.98      235.81      3.98 o 
   3  11   3       98.66      100.88      2.86 o 
   4  11   3       99.53      112.57      2.79 o 
   5  11   3        0.07        0.35      0.50 o 
  -5  12   3        2.78        1.93      1.00 o 
  -4  12   3       48.16       50.24      3.23 o 
  -3  12   3      625.14      589.24     13.56 o 
  -2  12   3      520.12      496.04      5.30 o 
  -1  12   3       13.53       13.28      1.03 o 
   0  12   3     1425.72     1438.85      9.20 o 
   1  12   3       11.52       10.73      1.10 o 
   2  12   3      957.89      998.67     12.67 o 
   3  12   3      166.67      156.85      3.08 o 
   4  12   3      464.68      505.06      9.02 o 
   5  12   3        0.05        0.25      0.52 o 
  -5  13   3      396.63      373.48      9.02 o 
  -4  13   3      527.24      557.99     37.25 o 
  -3  13   3      654.67      696.32      9.06 o 
  -2  13   3      641.69      680.36      8.15 o 
  -1  13   3       39.05       36.63      1.60 o 
   0  13   3      202.79      204.78      3.20 o 
   1  13   3      207.43      206.43      3.58 o 
   2  13   3      392.44      414.54      9.14 o 
   3  13   3       32.48       34.30      1.56 o 
   4  13   3        7.26        6.83      0.80 o 
  -5  14   3        2.66        2.00      0.72 o 
  -4  14   3       58.83       54.15      2.82 o 
  -3  14   3      498.09      517.60     12.96 o 
  -2  14   3       12.74       13.07      1.16 o 
  -1  14   3      247.94      255.71      3.73 o 
   0  14   3       20.93       25.44      1.31 o 
   1  14   3      955.52      983.72      7.58 o 
   2  14   3      251.52      263.60      4.11 o 
   3  14   3       32.30       36.42      1.62 o 
   4  14   3       34.63       26.13      1.20 o 
  -4  15   3      323.47      293.20      5.21 o 
  -3  15   3      356.47      379.54      7.72 o 
  -2  15   3       68.36       69.18      2.19 o 
  -1  15   3      449.70      497.34      6.48 o 
   0  15   3       18.32       18.42      1.13 o 
   1  15   3      164.70      195.91      3.19 o 
   2  15   3       33.69       31.49      1.32 o 
   3  15   3        8.05        9.54      1.00 o 
  -3  16   3        8.13        9.19      1.34 o 
  -2  16   3       12.72       10.58      0.88 o 
  -1  16   3        8.29        9.88      0.88 o 
   0  16   3      403.99      415.28      4.47 o 
   1  16   3       50.29       60.50      1.82 o 
   2  16   3      183.47      175.07      3.04 o 
   3  16   3        4.12        2.37      0.55 o 
  -3  17   3       12.75       11.84      1.76 o 
  -2  17   3       40.31       44.44      1.89 o 
  -1  17   3       13.25       14.17      0.92 o 
   0  17   3      221.75      242.87      3.42 o 
   1  17   3      137.58      130.80      2.00 o 
   2  17   3        5.60        6.88      0.62 o 
  -2  18   3       41.18       43.25      2.72 o 
  -1  18   3      168.33      141.41      2.21 o 
   0  18   3        0.93        0.88      0.37 o 
   1  18   3      388.83      365.95      7.30 o 
  -6   0   4      107.35      114.06      6.43 o 
  -4   0   4     1413.50     1328.28      9.53 o 
  -2   0   4    11823.86    10721.41    130.40 o 
   0   0   4    11220.69     8926.23    138.27 o 
   2   0   4     8586.01     9781.42    265.32 o 
   4   0   4     1460.86     1410.19     23.09 o 
   6   0   4      311.55      326.14      4.41 o 
  -7   1   4       19.74       18.07      0.88 o 
  -6   1   4      237.42      233.03      3.21 o 
  -5   1   4      584.87      584.65      7.08 o 
  -4   1   4      324.94      303.14      3.21 o 
  -3   1   4      162.84      207.28      2.14 o 
  -2   1   4        9.10       12.84      0.84 o 
  -1   1   4       20.91       16.74      0.80 o 
   0   1   4      201.86      187.12      2.86 o 
   1   1   4      460.67      434.13      3.16 o 
   2   1   4       23.84       25.66      1.35 o 
   3   1   4      607.99      605.66      6.02 o 
   4   1   4      400.22      397.18      4.74 o 
   5   1   4       70.34       74.69      2.00 o 
   6   1   4      122.28      121.85      2.04 o 
  -7   2   4      141.12      139.53      2.38 o 
  -6   2   4      402.79      427.01      5.33 o 
  -5   2   4     2133.13     2375.26     45.18 o 
  -4   2   4      136.85      117.06      2.51 o 
  -3   2   4     4200.13     4846.37     61.23 o 
  -2   2   4     2088.62     2397.59     25.09 o 
  -1   2   4     5063.11     4669.76     80.21 o 
   0   2   4       24.92       27.88      1.33 o 
   1   2   4     8012.54     7691.35     65.20 o 
   2   2   4     1763.69     1908.85     25.63 o 
   3   2   4      490.06      444.42      5.41 o 
   4   2   4      416.69      380.63      4.39 o 
   5   2   4      738.57      758.68      8.23 o 
   6   2   4        1.29        2.05      0.57 o 
  -7   3   4      477.31      450.37      7.75 o 
  -6   3   4        1.12        0.75      0.72 o 
  -5   3   4      211.51      216.85      5.16 o 
  -4   3   4     1284.84     1353.57     14.26 o 
  -3   3   4       81.89       74.30      1.36 o 
  -2   3   4      837.75      982.04     11.98 o 
  -1   3   4      202.67      189.91      3.03 o 
   0   3   4      654.64      660.43      5.73 o 
   1   3   4     1058.03     1031.61      6.45 o 
   2   3   4       34.47       38.09      2.23 o 
   3   3   4      534.63      482.79      8.95 o 
   4   3   4      137.96      152.14      2.76 o 
   5   3   4      360.48      373.54      8.42 o 
   6   3   4       54.77       51.96      1.34 o 
  -7   4   4       86.21       84.68      1.99 o 
  -6   4   4      715.41      778.84     13.54 o 
  -5   4   4      197.77      199.51      4.03 o 
  -4   4   4     2585.02     2620.28     35.37 o 
  -3   4   4      569.99      565.08      8.66 o 
  -2   4   4    14304.84    13711.08    162.12 o 
  -1   4   4      700.56      646.10     11.48 o 
   0   4   4     2646.57     2877.97     28.59 o 
   1   4   4      796.06      818.15      4.59 o 
   2   4   4     1489.48     1448.76     19.88 o 
   3   4   4      343.84      329.18      6.52 o 
   4   4   4      412.19      357.89      6.61 o 
   5   4   4       78.98       81.75      2.16 o 
   6   4   4       17.85       17.17      1.12 o 
  -7   5   4        7.05        8.44      0.71 o 
  -6   5   4      309.69      322.49      9.04 o 
  -5   5   4       71.54       70.03      2.24 o 
  -4   5   4      377.50      347.26      7.93 o 
  -3   5   4       53.64       65.50      1.97 o 
  -2   5   4     1107.72     1201.74     18.43 o 
  -1   5   4     1972.91     2217.97     19.03 o 
   0   5   4       11.07       10.99      0.73 o 
   1   5   4        9.72       15.11      0.76 o 
   2   5   4     2233.37     2489.90     42.35 o 
   3   5   4      122.42      113.69      2.48 o 
   4   5   4      779.54      754.64     13.50 o 
   5   5   4       32.06       28.66      1.37 o 
   6   5   4       55.29       57.82      2.02 o 
  -7   6   4      132.66      135.33      3.37 o 
  -6   6   4      127.73      142.08      2.95 o 
  -5   6   4     1448.33     1426.65     16.69 o 
  -4   6   4     1103.51     1056.05     10.75 o 
  -3   6   4     2560.22     2669.31     37.15 o 
  -2   6   4      569.58      450.66      7.75 o 
  -1   6   4    11473.91    12247.17    154.48 o 
   0   6   4     4053.38     4542.78     59.06 o 
   1   6   4     4061.70     4779.50     30.03 o 
   2   6   4     2495.45     2631.68     15.67 o 
   3   6   4     1750.69     1804.29     12.99 o 
   4   6   4        2.26        3.24      0.90 o 
   5   6   4        4.66        6.47      0.80 o 
   6   6   4        6.68        5.14      0.58 o 
  -7   7   4      127.32      131.86      3.38 o 
  -6   7   4       71.82       76.13      2.25 o 
  -5   7   4      217.68      201.95      4.00 o 
  -4   7   4       42.96       38.32      1.37 o 
  -3   7   4      386.85      356.99      6.69 o 
  -2   7   4      188.04      186.89      2.45 o 
  -1   7   4      700.50      737.64      5.17 o 
   0   7   4       91.17       94.75      1.68 o 
   1   7   4     1223.02     1270.38     16.05 o 
   2   7   4      212.93      219.23      4.55 o 
   3   7   4       45.30       53.27      2.55 o 
   4   7   4        5.60        6.86      1.03 o 
   5   7   4      166.90      184.65      4.05 o 
   6   7   4        0.06        0.03      0.48 o 
  -6   8   4      228.73      217.54      7.45 o 
  -5   8   4      655.80      622.26     19.62 o 
  -4   8   4      924.29      892.88     10.14 o 
  -3   8   4     1717.03     1649.37     12.75 o 
  -2   8   4      260.20      221.48      2.27 o 
  -1   8   4     5889.96     6800.41     38.73 o 
   0   8   4      701.39      661.37      5.61 o 
   1   8   4      922.84      828.31     12.41 o 
   2   8   4     1383.15     1411.39     25.01 o 
   3   8   4      994.25     1026.69     11.03 o 
   4   8   4      129.96      141.66      2.84 o 
   5   8   4       29.76       35.58      1.48 o 
   6   8   4       66.58       60.72      2.49 o 
  -6   9   4       11.61       10.95      1.03 o 
  -5   9   4      173.19      167.52      4.53 o 
  -4   9   4      240.64      230.23      7.67 o 
  -3   9   4      843.69      769.52     10.95 o 
  -2   9   4      242.12      232.92      2.97 o 
  -1   9   4      123.24      125.46      2.45 o 
   0   9   4      138.46      134.30      3.32 o 
   1   9   4      110.22      129.89      3.13 o 
   2   9   4       14.65       11.89      0.93 o 
   3   9   4        4.72        7.79      1.11 o 
   4   9   4      102.91      109.46      2.48 o 
   5   9   4       87.87       96.26      2.01 o 
  -6  10   4      270.64      286.53     10.25 o 
  -5  10   4      208.98      205.40      6.33 o 
  -4  10   4     1200.40     1221.19     19.11 o 
  -3  10   4       51.74       54.72      2.84 o 
  -2  10   4     1011.66      978.73      9.16 o 
  -1  10   4      144.69      133.60      2.36 o 
   0  10   4     1589.29     1565.46     16.26 o 
   1  10   4        3.20        2.56      0.55 o 
   2  10   4      873.61      839.21      9.85 o 
   3  10   4      251.63      253.68      4.42 o 
   4  10   4       94.97       98.74      3.74 o 
   5  10   4       15.48       13.76      0.96 o 
  -6  11   4       35.97       40.20      1.99 o 
  -5  11   4       19.74       19.41      2.04 o 
  -4  11   4       89.31       89.79      5.12 o 
  -3  11   4      614.27      628.58     13.32 o 
  -2  11   4       82.71       77.61      2.86 o 
  -1  11   4      360.79      313.23      3.52 o 
   0  11   4      143.47      146.10      2.01 o 
   1  11   4      402.84      403.51      3.90 o 
   2  11   4      106.68       99.36      2.28 o 
   3  11   4       12.47       13.39      1.31 o 
   4  11   4       24.87       27.91      1.48 o 
   5  11   4      416.47      392.78      3.85 o 
  -5  12   4      274.21      278.91      8.87 o 
  -4  12   4        9.29       11.42      1.78 o 
  -3  12   4      811.88      824.88     12.22 o 
  -2  12   4      121.25      124.82      3.56 o 
  -1  12   4     2386.43     2533.13     18.07 o 
   0  12   4      129.41      131.94      2.67 o 
   1  12   4      624.36      637.56      5.57 o 
   2  12   4      283.80      282.45      5.46 o 
   3  12   4      616.39      639.37      8.33 o 
   4  12   4       22.59       20.69      1.20 o 
  -5  13   4      180.95      194.47      6.58 o 
  -4  13   4      117.30      112.80      4.19 o 
  -3  13   4      184.22      167.67      5.46 o 
  -2  13   4       32.10       29.13      1.85 o 
  -1  13   4       31.72       37.66      2.04 o 
   0  13   4       36.34       41.78      1.68 o 
   1  13   4       66.89       62.44      2.01 o 
   2  13   4      363.00      351.14      5.61 o 
   3  13   4      254.84      258.62      7.46 o 
   4  13   4       72.38       67.74      1.75 o 
  -5  14   4       28.47       32.50      2.39 o 
  -4  14   4      521.56      523.11      8.60 o 
  -3  14   4      113.66      100.51      4.04 o 
  -2  14   4     1835.13     1991.54     16.04 o 
  -1  14   4        9.49        8.13      0.90 o 
   0  14   4      965.96     1069.76      7.13 o 
   1  14   4        1.87        2.54      0.75 o 
   2  14   4      820.31      893.46     11.99 o 
   3  14   4       97.80      107.81      2.31 o 
   4  14   4      187.92      170.51      3.46 o 
  -4  15   4      105.11      105.61      6.19 o 
  -3  15   4       50.14       40.20      2.51 o 
  -2  15   4        4.88        5.95      1.07 o 
  -1  15   4       25.00       24.96      1.29 o 
   0  15   4       13.17       15.86      1.04 o 
   1  15   4       30.16       29.17      1.37 o 
   2  15   4      203.16      196.21      4.72 o 
   3  15   4        4.39        3.96      0.70 o 
  -3  16   4      355.12      380.23      6.54 o 
  -2  16   4       42.55       47.97      2.33 o 
  -1  16   4      662.98      693.42      8.79 o 
   0  16   4       85.64       95.61      3.07 o 
   1  16   4      292.49      296.94      3.56 o 
   2  16   4       50.70       58.85      1.52 o 
   3  16   4       33.26       31.33      1.12 o 
  -3  17   4       60.99       59.57      3.05 o 
  -2  17   4       12.39       13.46      0.95 o 
  -1  17   4       13.78       16.79      0.86 o 
   0  17   4        7.77        7.67      0.65 o 
   1  17   4        1.83        1.88      0.48 o 
   2  17   4       17.70       13.24      0.83 o 
  -1  18   4       12.41       14.88      0.91 o 
   0  18   4       55.84       48.08      1.78 o 
  -7   0   5      568.07      583.98      7.27 o 
  -5   0   5     1782.23     1857.77     26.88 o 
  -3   0   5     9753.11    11658.48    155.59 o 
  -1   0   5     4242.77     4249.67     84.55 o 
   1   0   5      241.24      264.73      4.30 o 
   3   0   5      497.35      457.71     18.66 o 
   5   0   5        0.03        0.68      0.88 o 
  -7   1   5      104.56       93.77      2.04 o 
  -6   1   5        2.55        4.66      0.77 o 
  -5   1   5        9.59       13.06      1.14 o 
  -4   1   5      177.59      172.85      2.68 o 
  -3   1   5     1278.26     1311.20     12.97 o 
  -2   1   5      818.86      858.93     11.57 o 
  -1   1   5     4442.60     4744.58     81.36 o 
   0   1   5     5278.76     5446.36     39.68 o 
   1   1   5     1371.85     1322.54     12.29 o 
   2   1   5     2655.69     2626.88     26.32 o 
   3   1   5     1753.24     1793.95     19.13 o 
   4   1   5      206.02      191.96      3.13 o 
   5   1   5      328.67      332.81      5.06 o 
   6   1   5      196.48      188.22      2.94 o 
  -7   2   5       10.51        7.08      0.77 o 
  -6   2   5     1483.08     1571.19     14.81 o 
  -5   2   5      290.80      281.84      3.56 o 
  -4   2   5     3638.72     4013.10     47.98 o 
  -3   2   5      341.94      437.42      7.43 o 
  -2   2   5     2993.02     3288.41     41.51 o 
  -1   2   5      579.60      568.94      8.44 o 
   0   2   5     5606.36     5805.53     55.10 o 
   1   2   5      185.73      171.92      1.50 o 
   2   2   5       24.02       26.76      1.73 o 
   3   2   5        0.04        0.40      0.57 o 
   4   2   5        0.54        2.06      0.74 o 
   5   2   5        4.93        3.52      0.77 o 
   6   2   5        7.47        7.25      0.74 o 
  -7   3   5      101.30      101.63      1.86 o 
  -6   3   5        4.81        6.93      0.94 o 
  -5   3   5        1.24        4.07      1.08 o 
  -4   3   5     1332.56     1373.86     19.13 o 
  -3   3   5      339.66      336.22      5.23 o 
  -2   3   5      800.74      705.54     14.75 o 
  -1   3   5     1352.61     1456.66     24.71 o 
   0   3   5     3651.41     3826.73     43.65 o 
   1   3   5      495.37      549.28      4.60 o 
   2   3   5     2848.41     3099.15     18.06 o 
   3   3   5      548.78      542.22      6.04 o 
   4   3   5      260.33      269.89      4.23 o 
   5   3   5      117.22      112.64      2.59 o 
   6   3   5      140.93      154.54      4.32 o 
  -7   4   5      204.71      184.37      3.33 o 
  -6   4   5      349.48      348.39      4.34 o 
  -5   4   5      704.55      701.28      7.09 o 
  -4   4   5     1217.89     1202.59     11.29 o 
  -3   4   5     3834.45     4286.46     50.33 o 
  -2   4   5     2055.21     2356.22     34.41 o 
  -1   4   5      280.27      226.73      4.70 o 
   0   4   5       52.99       79.67      1.44 o 
   1   4   5     3628.67     4354.46     25.97 o 
   2   4   5      115.25       93.19      2.45 o 
   3   4   5      209.56      192.30      4.01 o 
   4   4   5      184.26      189.79      3.64 o 
   5   4   5       22.47       24.88      1.50 o 
   6   4   5        8.70       11.49      0.79 o 
  -7   5   5       16.51       12.59      0.85 o 
  -6   5   5       29.21       29.02      1.42 o 
  -5   5   5      272.84      293.08      4.40 o 
  -4   5   5      880.21      856.79      8.39 o 
  -3   5   5      731.59      679.07     13.23 o 
  -2   5   5       14.14       21.31      1.62 o 
  -1   5   5     3557.06     3891.88     22.87 o 
   0   5   5      341.57      360.76      2.39 o 
   1   5   5     2233.92     2298.76     18.30 o 
   2   5   5      588.08      604.05      7.18 o 
   3   5   5     1553.08     1620.04     10.62 o 
   4   5   5       27.39       26.95      1.56 o 
   5   5   5      242.63      257.36      3.70 o 
   6   5   5       13.49       13.23      0.89 o 
  -7   6   5      409.15      372.08      4.61 o 
  -6   6   5      287.81      296.65     10.59 o 
  -5   6   5      533.23      545.93      6.44 o 
  -4   6   5      507.77      447.53      7.41 o 
  -3   6   5      314.05      277.20      3.49 o 
  -2   6   5      285.97      231.55      3.46 o 
  -1   6   5     2825.27     3092.96     30.75 o 
   0   6   5     1730.40     1935.80     17.54 o 
   1   6   5      281.70      273.62      3.84 o 
   2   6   5       70.81       60.46      1.84 o 
   3   6   5       64.06       58.95      1.57 o 
   4   6   5       75.27       56.96      2.44 o 
   5   6   5        9.65       12.57      1.02 o 
   6   6   5        1.03        1.77      0.60 o 
  -6   7   5       21.37       23.02      1.39 o 
  -5   7   5        3.40        3.06      0.94 o 
  -4   7   5      587.36      537.72      7.77 o 
  -3   7   5        1.12        2.65      0.72 o 
  -2   7   5     2259.75     2268.48     19.59 o 
  -1   7   5      951.54     1041.57     13.22 o 
   0   7   5     3591.06     4086.27     27.74 o 
   1   7   5       12.74       13.74      0.81 o 
   2   7   5     1313.19     1316.92     30.53 o 
   3   7   5       61.03       59.32      2.69 o 
   4   7   5     2064.65     2358.65     29.26 o 
   5   7   5       34.69       36.24      1.45 o 
  -6   8   5      275.73      278.61      8.91 o 
  -5   8   5      217.29      200.76      3.78 o 
  -4   8   5      262.33      225.17      4.31 o 
  -3   8   5     1477.47     1396.64     16.39 o 
  -2   8   5     1474.67     1452.37     24.42 o 
  -1   8   5       33.36       36.44      0.99 o 
   0   8   5     1357.48     1469.22     16.07 o 
   1   8   5      107.99       95.38      2.16 o 
   2   8   5      233.27      230.96      2.53 o 
   3   8   5       22.17       27.70      1.52 o 
   4   8   5      328.93      358.99      4.68 o 
   5   8   5       52.89       56.01      1.61 o 
  -6   9   5        2.61        1.56      0.75 o 
  -5   9   5      180.38      159.36      8.41 o 
  -4   9   5        4.52        7.18      1.65 o 
  -3   9   5     1228.14     1135.68     17.16 o 
  -2   9   5      705.33      710.13      8.33 o 
  -1   9   5     1839.43     1840.98     19.88 o 
   0   9   5      192.47      189.25      2.46 o 
   1   9   5     1669.24     1660.51      9.21 o 
   2   9   5      262.68      252.85      4.75 o 
   3   9   5     1569.12     1651.74     17.97 o 
   4   9   5        0.98        1.57      0.69 o 
   5   9   5      158.04      165.33      2.33 o 
  -6  10   5      350.65      370.87     19.01 o 
  -5  10   5      631.60      667.73     12.92 o 
  -4  10   5      192.89      184.84      6.38 o 
  -3  10   5     2305.70     2267.22     52.36 o 
  -2  10   5      425.05      417.02      3.40 o 
  -1  10   5     1003.34      995.65      5.37 o 
   0  10   5      144.46      154.21      2.27 o 
   1  10   5      434.81      425.39      4.45 o 
   2  10   5       74.66       68.11      1.99 o 
   3  10   5       74.40       73.64      2.34 o 
   4  10   5        0.51        0.31      0.61 o 
   5  10   5       26.82       22.62      1.05 o 
  -6  11   5       15.76       16.78      1.37 o 
  -5  11   5        0.28        0.74      0.96 o 
  -4  11   5      248.94      228.87      5.04 o 
  -3  11   5        4.27        5.10      1.29 o 
  -2  11   5      713.76      707.90     11.42 o 
  -1  11   5      433.80      420.43      5.45 o 
   0  11   5     1247.56     1251.51      6.79 o 
   1  11   5      638.61      634.60      5.48 o 
   2  11   5      134.35      142.57      3.03 o 
   3  11   5        6.80        3.96      0.98 o 
   4  11   5      191.00      198.78      3.02 o 
   5  11   5        0.69        0.54      0.56 o 
  -5  12   5        1.77        3.08      1.45 o 
  -4  12   5     1029.19     1036.50     12.54 o 
  -3  12   5      101.85      102.20      3.61 o 
  -2  12   5     1062.69     1115.31      8.99 o 
  -1  12   5      359.40      346.78      7.22 o 
   0  12   5      185.44      188.36      2.89 o 
   1  12   5        1.54        1.70      0.70 o 
   2  12   5        0.49        1.23      0.66 o 
   3  12   5        4.03        4.93      0.80 o 
   4  12   5        8.74        8.54      0.82 o 
  -5  13   5       90.40       82.56      3.98 o 
  -4  13   5        0.08        0.43      0.81 o 
  -3  13   5       76.82       78.95      3.86 o 
  -2  13   5       77.97       80.42      3.49 o 
  -1  13   5      377.97      376.48      4.61 o 
   0  13   5      217.82      221.96      3.13 o 
   1  13   5      206.31      206.32      3.18 o 
   2  13   5       60.49       63.39      1.81 o 
   3  13   5      253.38      267.48      5.04 o 
   4  13   5       47.17       45.63      1.26 o 
  -4  14   5      132.19      123.95      4.27 o 
  -3  14   5      352.53      389.25      7.62 o 
  -2  14   5        6.57        6.62      1.12 o 
  -1  14   5       19.43       24.68      1.25 o 
   0  14   5      106.54      111.86      2.61 o 
   1  14   5      306.60      320.04      5.42 o 
   2  14   5        3.71        3.92      0.64 o 
   3  14   5       29.34       29.66      1.14 o 
  -4  15   5       41.34       46.91      3.18 o 
  -3  15   5       56.63       54.98      4.25 o 
  -2  15   5       62.23       59.09      2.30 o 
  -1  15   5      139.95      141.79      2.35 o 
   0  15   5      438.97      442.45      7.76 o 
   1  15   5      237.88      256.77      3.50 o 
   2  15   5      159.30      142.69      3.16 o 
   3  15   5      282.66      287.16      7.52 o 
  -3  16   5       73.89       76.41      4.02 o 
  -2  16   5       49.41       55.99      1.95 o 
  -1  16   5       86.83       89.52      1.96 o 
   0  16   5      151.17      160.12      4.00 o 
   1  16   5       59.20       66.01      1.88 o 
   2  16   5       58.27       54.68      1.73 o 
  -2  17   5       97.66       85.96      4.92 o 
  -1  17   5       26.58       25.07      1.29 o 
   0  17   5      311.21      294.38      3.91 o 
   1  17   5      181.53      153.19      3.11 o 
  -6   0   6        1.47        2.87      1.05 o 
  -4   0   6      922.75      902.30     19.82 o 
  -2   0   6     1085.86     1273.11      7.39 o 
   0   0   6       25.81       17.29      1.55 o 
   2   0   6      633.38      687.69     21.50 o 
   4   0   6      364.93      381.14     11.30 o 
   6   0   6       87.25       91.84      2.62 o 
  -7   1   6       87.91       91.19      1.80 o 
  -6   1   6      374.39      419.69      6.58 o 
  -5   1   6     1230.56     1265.67     18.56 o 
  -4   1   6     1539.23     1633.18     12.34 o 
  -3   1   6     2307.96     2613.06     20.46 o 
  -2   1   6     4677.59     5355.45     33.66 o 
  -1   1   6      751.10      671.67      5.63 o 
   0   1   6     2970.96     3108.92     23.70 o 
   1   1   6     3381.37     3534.79     29.67 o 
   2   1   6      848.16      743.19      5.51 o 
   3   1   6       19.35       18.45      1.11 o 
   4   1   6      258.10      241.31      3.92 o 
   5   1   6       34.61       35.36      1.43 o 
   6   1   6        0.48        1.94      0.57 o 
  -7   2   6      211.95      199.31      3.69 o 
  -6   2   6       13.94       14.29      1.10 o 
  -5   2   6      113.69       99.46      2.42 o 
  -4   2   6       23.59       22.67      1.27 o 
  -3   2   6       83.50       78.65      1.47 o 
  -2   2   6        1.10        2.04      0.50 o 
  -1   2   6     1172.18     1317.95     18.91 o 
   0   2   6        0.01        3.34      1.43 o 
   1   2   6     1202.57     1181.72     15.76 o 
   2   2   6      123.23      117.27      2.22 o 
   3   2   6      854.78      867.66      7.24 o 
   4   2   6       55.53       60.63      2.14 o 
   5   2   6       65.49       73.77      2.04 o 
   6   2   6        1.88        2.38      0.57 o 
  -7   3   6      183.87      181.52      6.41 o 
  -6   3   6       55.54       52.25      1.91 o 
  -5   3   6     1124.92     1110.25      9.71 o 
  -4   3   6      341.86      306.26      4.04 o 
  -3   3   6     3277.75     3599.33     31.98 o 
  -2   3   6     2797.48     3226.04     40.71 o 
  -1   3   6    10644.92    11146.30    107.75 o 
   0   3   6       21.76       16.70      0.70 o 
   1   3   6     5248.72     5831.08     37.20 o 
   2   3   6      852.60      832.16     12.52 o 
   3   3   6     1812.24     1744.62     14.50 o 
   4   3   6       19.25       20.72      1.42 o 
   5   3   6      158.92      157.72      3.90 o 
   6   3   6       29.51       27.68      1.11 o 
  -7   4   6       57.08       60.62      2.90 o 
  -6   4   6      280.58      281.92      3.88 o 
  -5   4   6      286.64      262.92      3.65 o 
  -4   4   6      341.12      302.78      3.24 o 
  -3   4   6      203.61      190.29      2.68 o 
  -2   4   6        3.44        8.02      0.65 o 
  -1   4   6       36.65       34.74      0.82 o 
   0   4   6     1029.22     1071.85      9.82 o 
   1   4   6      201.98      220.27      3.06 o 
   2   4   6      104.62      102.77      2.79 o 
   3   4   6        8.10        7.55      0.76 o 
   4   4   6      478.93      518.46      7.15 o 
   5   4   6      115.06      111.63      2.35 o 
   6   4   6       18.86       19.85      1.38 o 
  -7   5   6       44.95       44.48      1.48 o 
  -6   5   6     1024.23     1032.59     13.51 o 
  -5   5   6       40.60       41.46      1.77 o 
  -4   5   6     2653.66     2640.77     13.92 o 
  -3   5   6       21.42       23.38      1.37 o 
  -2   5   6     6432.95     7348.99     43.78 o 
  -1   5   6      205.41      187.25      3.22 o 
   0   5   6     2348.18     2278.73     33.08 o 
   1   5   6       95.02      112.21      2.34 o 
   2   5   6     1507.76     1608.27     13.96 o 
   3   5   6        1.85        1.56      0.83 o 
   4   5   6      725.51      762.38     10.58 o 
   5   5   6      165.81      149.15      3.65 o 
  -7   6   6      121.31      120.68      3.00 o 
  -6   6   6      221.40      214.48      3.27 o 
  -5   6   6      723.34      720.95      7.49 o 
  -4   6   6      107.39       90.16      2.01 o 
  -3   6   6      739.65      755.14     12.53 o 
  -2   6   6        5.88        6.58      0.63 o 
  -1   6   6      230.12      240.00      5.97 o 
   0   6   6      132.83      114.09      1.94 o 
   1   6   6      479.07      449.03      7.72 o 
   2   6   6      146.02      128.84      2.83 o 
   3   6   6      318.61      323.27      4.62 o 
   4   6   6       21.71       24.25      1.45 o 
   5   6   6       39.83       38.01      1.54 o 
  -6   7   6        4.67        4.15      0.72 o 
  -5   7   6     1489.53     1524.63     10.29 o 
  -4   7   6       15.86       20.00      1.25 o 
  -3   7   6     2307.78     2339.13     29.99 o 
  -2   7   6      529.89      546.85      4.78 o 
  -1   7   6     1617.68     1527.36     12.54 o 
   0   7   6      211.66      208.92      2.44 o 
   1   7   6     1188.55     1162.34      9.26 o 
   2   7   6      114.45      112.02      1.74 o 
   3   7   6      280.03      278.46      4.32 o 
   4   7   6       63.00       53.04      1.95 o 
   5   7   6       60.10       56.94      1.87 o 
  -6   8   6       25.76       23.77      1.43 o 
  -5   8   6      187.67      190.67      3.58 o 
  -4   8   6       12.60       10.31      1.03 o 
  -3   8   6      227.82      220.93      2.64 o 
  -2   8   6      132.98      140.65      2.21 o 
  -1   8   6      641.48      641.19      5.33 o 
   0   8   6      118.74      113.73      1.81 o 
   1   8   6      605.12      602.39     12.59 o 
   2   8   6        0.55        2.03      0.86 o 
   3   8   6      163.41      170.67      5.65 o 
   4   8   6      301.13      292.95      3.98 o 
   5   8   6      249.87      256.92      6.10 o 
  -6   9   6      648.82      636.58      8.59 o 
  -5   9   6        0.32        0.69      0.70 o 
  -4   9   6      463.37      471.95      5.73 o 
  -3   9   6        0.44        1.56      0.74 o 
  -2   9   6     1862.79     1920.55     13.50 o 
  -1   9   6       81.39       75.38      1.76 o 
   0   9   6     2661.10     2790.85     15.28 o 
   1   9   6        7.37       10.75      0.71 o 
   2   9   6     1647.74     1723.15      9.19 o 
   3   9   6       56.11       50.15      1.80 o 
   4   9   6       25.10       28.16      1.39 o 
   5   9   6       60.71       50.62      1.33 o 
  -6  10   6      101.87      100.74      3.09 o 
  -5  10   6        4.64        2.18      1.15 o 
  -4  10   6        3.18       10.38      1.29 o 
  -3  10   6        9.55        7.43      1.01 o 
  -2  10   6      659.08      673.95      6.28 o 
  -1  10   6        3.32        2.36      0.53 o 
   0  10   6      356.69      333.82      3.19 o 
   1  10   6       91.45       80.79      2.12 o 
   2  10   6      113.36      106.54      2.59 o 
   3  10   6       36.41       34.91      1.66 o 
   4  10   6      144.23      148.01      2.76 o 
  -5  11   6      617.90      659.90      9.17 o 
  -4  11   6       94.89       86.52      3.38 o 
  -3  11   6     1549.92     1579.16     11.22 o 
  -2  11   6      773.32      785.54      8.00 o 
  -1  11   6     1149.85     1224.91     18.93 o 
   0  11   6      439.23      435.32      4.52 o 
   1  11   6     1302.47     1355.99     13.53 o 
   2  11   6      754.54      824.18      6.20 o 
   3  11   6      167.46      177.80      2.89 o 
   4  11   6       51.42       51.17      1.60 o 
  -5  12   6      218.61      232.87      4.90 o 
  -4  12   6       71.46       62.97      2.67 o 
  -3  12   6        0.44        0.65      0.87 o 
  -2  12   6      155.31      151.16      3.16 o 
  -1  12   6      103.44      114.17      3.08 o 
   0  12   6      683.65      716.41      9.32 o 
   1  12   6       42.62       37.05      1.56 o 
   2  12   6        0.09        0.03      0.62 o 
   3  12   6       88.15       91.13      2.60 o 
   4  12   6        3.24        4.11      0.65 o 
  -5  13   6       48.67       50.75      2.18 o 
  -4  13   6      311.38      300.19      8.13 o 
  -3  13   6      837.70      847.92     25.32 o 
  -2  13   6      519.45      563.49      9.18 o 
  -1  13   6      772.71      809.33     10.01 o 
   0  13   6      624.70      673.68      8.07 o 
   1  13   6      562.18      635.81      6.75 o 
   2  13   6       68.97       70.43      1.91 o 
   3  13   6       15.74       19.76      1.13 o 
  -4  14   6       21.12       20.18      1.73 o 
  -3  14   6        1.20        1.01      1.10 o 
  -2  14   6       15.18        9.22      1.07 o 
  -1  14   6       84.75       84.41      2.78 o 
   0  14   6       27.03       31.37      1.45 o 
   1  14   6       34.70       34.04      1.50 o 
   2  14   6      188.93      194.65      3.84 o 
   3  14   6       10.09        7.00      0.60 o 
  -4  15   6      127.72      118.98      4.48 o 
  -3  15   6      322.94      329.31      6.26 o 
  -2  15   6      738.21      759.35     20.61 o 
  -1  15   6      146.77      143.29      2.65 o 
   0  15   6       13.72       16.90      0.97 o 
   1  15   6      112.93      116.61      2.52 o 
   2  15   6       26.30       29.35      1.03 o 
  -3  16   6       12.93       11.17      1.72 o 
  -2  16   6       13.90       12.26      1.02 o 
  -1  16   6        1.24        2.94      0.63 o 
   0  16   6      102.62       96.51      1.67 o 
   1  16   6       52.47       47.03      1.32 o 
   2  16   6       39.04       34.40      1.22 o 
  -2  17   6      116.17      106.65      4.06 o 
  -1  17   6       77.64       86.75      1.97 o 
   0  17   6        6.70        6.22      0.69 o 
  -7   0   7        3.53        6.14      0.84 o 
  -5   0   7      206.15      234.13      5.11 o 
  -3   0   7     1461.59     1509.89      9.73 o 
  -1   0   7     5883.15     6633.95    120.25 o 
   1   0   7      927.56      969.54     18.11 o 
   3   0   7     1718.21     1606.85     17.06 o 
   5   0   7      227.82      228.30      4.49 o 
  -7   1   7      526.66      480.07      8.74 o 
  -6   1   7      757.39      787.01     12.80 o 
  -5   1   7     1122.21     1186.84     10.63 o 
  -4   1   7      122.99      105.66      1.94 o 
  -3   1   7     2136.77     2306.44      8.50 o 
  -2   1   7      683.07      699.38      9.33 o 
  -1   1   7       10.79        7.31      0.58 o 
   0   1   7     3325.09     3882.80     15.07 o 
   1   1   7      867.05      892.59     10.26 o 
   2   1   7      186.89      169.62      5.71 o 
   3   1   7        1.14        1.21      0.94 o 
   4   1   7       47.88       43.58      2.04 o 
   5   1   7        0.31        1.05      0.64 o 
  -7   2   7       50.00       40.89      1.44 o 
  -6   2   7       65.21       80.51      2.16 o 
  -5   2   7        5.88       10.39      3.38 o 
  -4   2   7      937.66      897.06      9.24 o 
  -3   2   7       14.93       13.63      0.79 o 
  -2   2   7     1776.99     1969.87     27.00 o 
  -1   2   7      326.87      301.64      2.72 o 
   0   2   7     3625.59     3872.29     31.73 o 
   1   2   7      400.44      343.92      4.01 o 
   2   2   7     2632.31     2680.13     34.08 o 
   3   2   7       17.18       20.90      1.57 o 
   4   2   7      176.13      175.56      4.08 o 
   5   2   7       41.25       43.05      1.84 o 
  -7   3   7       39.22       37.61      1.73 o 
  -6   3   7      388.45      416.48      8.36 o 
  -5   3   7      390.83      378.55      6.06 o 
  -4   3   7     1933.23     1922.06     18.17 o 
  -3   3   7      769.72      744.30     10.81 o 
  -2   3   7      944.05      899.96     13.18 o 
  -1   3   7      473.30      501.48      4.56 o 
   0   3   7      129.16       84.17      2.84 o 
   1   3   7      421.51      373.07      3.54 o 
   2   3   7       20.14       17.45      2.15 o 
   3   3   7        0.07        0.95      0.85 o 
   4   3   7        8.31       14.58      1.48 o 
   5   3   7       24.88       26.58      1.55 o 
  -7   4   7       75.11       70.29      1.63 o 
  -6   4   7        5.00        5.29      0.85 o 
  -5   4   7      149.83      163.48      3.56 o 
  -4   4   7      635.81      628.26      7.56 o 
  -3   4   7     1219.61     1275.87     27.33 o 
  -2   4   7      191.65      171.18      2.78 o 
  -1   4   7     2814.19     3183.37     41.64 o 
   0   4   7      530.79      508.27     16.61 o 
   1   4   7     1857.47     1765.87     18.64 o 
   2   4   7      205.48      192.82      4.03 o 
   3   4   7     1026.98     1008.62     16.70 o 
   4   4   7      468.99      481.10     10.55 o 
   5   4   7      100.83      109.87      3.36 o 
  -7   5   7      383.27      362.04     12.34 o 
  -6   5   7       23.61       21.81      1.42 o 
  -5   5   7      661.06      696.64      6.83 o 
  -4   5   7      780.03      793.42      7.07 o 
  -3   5   7     2807.44     2913.64     46.45 o 
  -2   5   7       71.11       73.01      1.64 o 
  -1   5   7     1941.57     2083.67     25.19 o 
   0   5   7      164.93      147.68      2.92 o 
   1   5   7       12.12       14.03      2.67 o 
   2   5   7      322.78      300.46      3.62 o 
   3   5   7      125.55      114.41      2.79 o 
   4   5   7      318.35      321.01      6.61 o 
   5   5   7       87.73       87.97      1.82 o 
  -7   6   7       21.04       17.81      1.25 o 
  -6   6   7      130.10      121.55      2.77 o 
  -5   6   7      226.54      193.60      5.39 o 
  -4   6   7      433.36      405.25      5.98 o 
  -3   6   7      103.64       93.50      2.14 o 
  -2   6   7      442.87      398.15      8.37 o 
  -1   6   7     1557.74     1548.32     12.42 o 
   0   6   7     1606.34     1655.79     17.72 o 
   1   6   7     1134.47     1120.40     20.02 o 
   2   6   7      774.63      750.04      7.70 o 
   3   6   7      178.29      177.60      3.82 o 
   4   6   7      217.19      231.85      3.81 o 
   5   6   7      108.42      113.17      2.48 o 
  -6   7   7      531.14      529.83     10.78 o 
  -5   7   7       34.13       28.79      1.49 o 
  -4   7   7     2977.92     3154.38     29.06 o 
  -3   7   7      132.75      114.60      2.24 o 
  -2   7   7     2530.00     2608.58     38.82 o 
  -1   7   7      865.57      854.05      5.34 o 
   0   7   7     1063.43     1097.54     14.05 o 
   1   7   7      176.72      160.18      2.11 o 
   2   7   7        4.87        3.97      0.75 o 
   3   7   7      151.68      159.92      4.30 o 
   4   7   7       12.63       10.30      0.99 o 
   5   7   7       52.68       46.02      1.60 o 
  -6   8   7       70.82       68.19      2.26 o 
  -5   8   7      460.97      412.10      5.12 o 
  -4   8   7       32.32       24.59      1.40 o 
  -3   8   7      260.08      222.11      4.23 o 
  -2   8   7     1212.73     1188.35      8.44 o 
  -1   8   7     1444.68     1433.73     15.08 o 
   0   8   7      358.26      323.58      3.09 o 
   1   8   7      190.30      174.82      2.34 o 
   2   8   7      379.06      359.92      6.12 o 
   3   8   7      101.38       98.26      2.30 o 
   4   8   7      134.17      130.34      2.50 o 
   5   8   7      114.55       93.44      2.14 o 
  -6   9   7      140.69      127.16      4.23 o 
  -5   9   7      515.19      477.61      8.86 o 
  -4   9   7      539.86      511.92      5.71 o 
  -3   9   7      351.41      339.66      4.51 o 
  -2   9   7       53.45       51.84      1.61 o 
  -1   9   7     2612.51     2857.91     21.02 o 
   0   9   7      355.78      340.73      3.34 o 
   1   9   7       18.30       14.16      1.06 o 
   2   9   7        6.37        6.13      0.87 o 
   3   9   7      179.56      175.24      2.91 o 
   4   9   7      162.69      147.31      2.52 o 
  -6  10   7        2.66        2.49      1.23 o 
  -5  10   7      150.50      144.31      4.46 o 
  -4  10   7      252.09      243.13      4.02 o 
  -3  10   7      289.86      286.30      4.22 o 
  -2  10   7     1138.78     1161.18     15.00 o 
  -1  10   7      244.84      227.36      3.39 o 
   0  10   7       67.73       68.13      2.05 o 
   1  10   7      409.63      408.25      6.70 o 
   2  10   7      304.72      295.40      4.80 o 
   3  10   7      432.26      433.69      8.06 o 
   4  10   7       46.74       42.52      1.52 o 
  -5  11   7      111.73      122.87      7.29 o 
  -4  11   7      401.74      421.37      7.62 o 
  -3  11   7        8.74       10.67      1.22 o 
  -2  11   7       13.27       17.26      1.34 o 
  -1  11   7        8.53       11.73      1.24 o 
   0  11   7      372.38      391.92      5.88 o 
   1  11   7       32.03       34.92      1.47 o 
   2  11   7       30.51       34.86      1.43 o 
   3  11   7       30.06       30.24      1.25 o 
   4  11   7        1.74        1.54      0.49 o 
  -5  12   7       42.12       40.77      2.36 o 
  -4  12   7      163.58      151.35      4.42 o 
  -3  12   7        0.97        1.97      0.83 o 
  -2  12   7      971.62     1030.25      8.10 o 
  -1  12   7       44.50       38.80      1.66 o 
   0  12   7      686.51      707.99      8.63 o 
   1  12   7       25.53       25.01      1.26 o 
   2  12   7      939.00      978.65     12.41 o 
   3  12   7       43.50       32.45      1.17 o 
  -4  13   7      386.15      395.02      6.58 o 
  -3  13   7       74.28       85.11      2.63 o 
  -2  13   7       53.44       63.05      2.04 o 
  -1  13   7      232.27      250.78      3.66 o 
   0  13   7       74.49       84.95      2.11 o 
   1  13   7        1.59        1.73      0.61 o 
   2  13   7       77.63       79.78      1.86 o 
   3  13   7       63.30       55.67      1.44 o 
  -4  14   7       28.57       28.42      1.97 o 
  -3  14   7       19.61       17.39      1.47 o 
  -2  14   7        0.42        0.80      0.68 o 
  -1  14   7     1069.91     1119.44     14.78 o 
   0  14   7       24.77       25.89      1.09 o 
   1  14   7      702.35      717.47      6.71 o 
   2  14   7        8.26       10.81      0.76 o 
   3  14   7      106.64       98.67      3.69 o 
  -3  15   7      466.39      506.95      7.18 o 
  -2  15   7       10.24        9.08      0.88 o 
  -1  15   7       64.14       74.09      1.90 o 
   0  15   7        0.10        0.30      0.56 o 
   1  15   7      200.10      199.65      3.44 o 
   2  15   7       10.78       11.00      0.66 o 
  -3  16   7        1.86        0.83      0.95 o 
  -2  16   7      102.62       94.31      2.40 o 
  -1  16   7        0.27        0.85      0.50 o 
   0  16   7       75.50       71.51      2.18 o 
   1  16   7       33.47       27.16      1.36 o 
  -1  17   7       42.42       37.15      2.41 o 
  -6   0   8      361.44      374.28      5.75 o 
  -4   0   8     4197.41     4710.86     63.75 o 
  -2   0   8     4603.52     5937.35    346.13 o 
   0   0   8     1391.03     1181.35     20.90 o 
   2   0   8     4081.45     4188.10     71.85 o 
   4   0   8       23.24       27.17      3.29 o 
  -7   1   8       13.04       12.38      0.72 o 
  -6   1   8      244.04      245.36      3.24 o 
  -5   1   8        1.66        3.56      0.75 o 
  -4   1   8      351.71      321.63      3.64 o 
  -3   1   8        1.71        2.10      0.54 o 
  -2   1   8      208.47      237.99      4.82 o 
  -1   1   8      205.56      232.97      2.43 o 
   0   1   8      215.13      211.51      4.74 o 
   1   1   8      915.17      906.38      6.69 o 
   2   1   8      136.40      127.64      2.76 o 
   3   1   8      968.22     1059.64     26.00 o 
   4   1   8      334.86      327.42      5.07 o 
   5   1   8       31.20       37.08      1.40 o 
  -7   2   8      408.84      375.41      8.21 o 
  -6   2   8      264.99      262.19      3.34 o 
  -5   2   8     1257.29     1322.94     16.57 o 
  -4   2   8        5.14        5.80      0.64 o 
  -3   2   8     4379.06     4907.39     45.48 o 
  -2   2   8      685.95      693.90      8.02 o 
  -1   2   8     2068.51     1994.18     19.64 o 
   0   2   8      667.92      627.28      7.01 o 
   1   2   8     1499.10     1487.98     20.08 o 
   2   2   8      259.44      231.36      3.71 o 
   3   2   8      407.28      418.41      5.75 o 
   4   2   8        4.44        6.08      1.03 o 
   5   2   8       34.79       26.39      1.60 o 
  -7   3   8      134.96      123.38      2.36 o 
  -6   3   8        1.34        3.29      0.70 o 
  -5   3   8      653.25      633.98     10.96 o 
  -4   3   8      193.86      187.75      3.10 o 
  -3   3   8       15.28       26.19      3.81 o 
  -2   3   8     1053.93     1102.40     24.25 o 
  -1   3   8       16.17       25.99      2.26 o 
   0   3   8       85.37       71.66      1.37 o 
   1   3   8      445.94      432.34      6.48 o 
   2   3   8      100.24      102.28      1.92 o 
   3   3   8       21.12       20.66      1.33 o 
   4   3   8       62.49       68.48      2.61 o 
   5   3   8       48.25       56.21      1.78 o 
  -7   4   8       78.79       71.80      1.72 o 
  -6   4   8      765.39      768.69     12.61 o 
  -5   4   8      120.17      126.30      3.01 o 
  -4   4   8     1378.18     1363.26     33.96 o 
  -3   4   8      182.97      163.10      4.04 o 
  -2   4   8     3336.16     3563.16     81.38 o 
  -1   4   8     1097.84     1202.12     14.64 o 
   0   4   8     1341.22     1360.84     13.08 o 
   1   4   8      105.62       86.45      2.13 o 
   2   4   8      330.19      304.27      4.87 o 
   3   4   8        0.54        0.75      0.73 o 
   4   4   8      312.33      309.42      8.56 o 
   5   4   8        6.92        4.75      0.72 o 
  -7   5   8       26.75       25.44      1.42 o 
  -6   5   8      181.71      168.66      4.58 o 
  -5   5   8      243.06      250.07      4.44 o 
  -4   5   8        7.67        8.94      1.11 o 
  -3   5   8      224.93      209.16      2.84 o 
  -2   5   8       35.41       40.70      2.19 o 
  -1   5   8       27.00       31.65      1.71 o 
   0   5   8      170.75      159.07      2.65 o 
   1   5   8      153.18      148.47      2.72 o 
   2   5   8      112.07      107.56      2.55 o 
   3   5   8        9.79       10.42      1.10 o 
   4   5   8       88.78      107.24      2.70 o 
   5   5   8       12.75       11.37      0.88 o 
  -6   6   8      371.13      356.85      9.70 o 
  -5   6   8      264.37      287.30      5.48 o 
  -4   6   8      107.63      116.73      2.84 o 
  -3   6   8     1282.58     1252.22     13.46 o 
  -2   6   8      761.42      764.61     11.72 o 
  -1   6   8     2501.36     2708.97     22.46 o 
   0   6   8     1754.62     1818.66     12.78 o 
   1   6   8     1788.66     1745.88     13.32 o 
   2   6   8      425.48      421.50      7.97 o 
   3   6   8       82.58       78.41      2.29 o 
   4   6   8      116.48      119.20      3.13 o 
   5   6   8       38.14       36.36      1.27 o 
  -6   7   8        8.27        9.69      1.03 o 
  -5   7   8      177.85      189.41      3.70 o 
  -4   7   8       30.94       23.46      1.48 o 
  -3   7   8       13.43       15.22      1.25 o 
  -2   7   8       28.09       28.91      1.26 o 
  -1   7   8      405.25      400.38      4.52 o 
   0   7   8       85.68       79.90      1.49 o 
   1   7   8       11.17       10.09      1.39 o 
   2   7   8       22.43       21.61      1.45 o 
   3   7   8      241.54      250.88      7.38 o 
   4   7   8        0.13        0.92      0.56 o 
  -6   8   8      298.10      279.42      8.02 o 
  -5   8   8      932.28      917.94     14.22 o 
  -4   8   8      435.59      475.86     10.34 o 
  -3   8   8     1952.51     2083.77     30.57 o 
  -2   8   8      589.12      574.09      8.75 o 
  -1   8   8      625.26      602.08      4.69 o 
   0   8   8     1052.10     1069.15     15.48 o 
   1   8   8     1879.42     1976.18     12.28 o 
   2   8   8       17.64       17.23      1.13 o 
   3   8   8      309.13      301.84      5.20 o 
   4   8   8       51.52       45.26      1.41 o 
  -6   9   8      140.73      141.90      4.95 o 
  -5   9   8        1.37        2.02      0.83 o 
  -4   9   8       20.26       11.46      1.09 o 
  -3   9   8      150.13      160.64      3.22 o 
  -2   9   8        0.82        2.44      0.86 o 
  -1   9   8      209.59      207.04      4.51 o 
   0   9   8     1645.08     1685.19     13.36 o 
   1   9   8      109.62      104.92      2.21 o 
   2   9   8      317.48      332.99      4.88 o 
   3   9   8       10.44        8.15      0.80 o 
   4   9   8       33.96       34.65      1.14 o 
  -5  10   8      211.40      197.23      3.29 o 
  -4  10   8      910.90      877.23      9.39 o 
  -3  10   8      108.57      113.23      2.70 o 
  -2  10   8     1235.17     1287.95     15.46 o 
  -1  10   8       95.06      100.38      2.39 o 
   0  10   8     1390.88     1489.78     17.66 o 
   1  10   8       28.65       28.11      1.31 o 
   2  10   8       86.42       87.43      2.02 o 
   3  10   8        2.50        2.28      0.60 o 
   4  10   8       27.02       26.82      1.20 o 
  -5  11   8       41.93       43.31      2.22 o 
  -4  11   8      121.04      115.87      2.90 o 
  -3  11   8       20.23       23.29      1.42 o 
  -2  11   8        1.29        2.27      0.77 o 
  -1  11   8      129.94      116.32      2.43 o 
   0  11   8      127.63      137.67      2.65 o 
   1  11   8       98.89       97.28      2.03 o 
   2  11   8       69.65       68.78      1.86 o 
   3  11   8      210.39      202.38      3.84 o 
  -4  12   8       24.51       20.37      1.87 o 
  -3  12   8     1282.92     1413.63     21.24 o 
  -2  12   8       22.76       23.23      1.42 o 
  -1  12   8      119.47      123.51      2.60 o 
   0  12   8      353.10      376.25      4.45 o 
   1  12   8      407.35      415.60      5.70 o 
   2  12   8       10.17        9.18      0.82 o 
   3  12   8       93.97       84.63      1.82 o 
  -4  13   8        1.85        1.39      0.91 o 
  -3  13   8       73.31       76.54      2.08 o 
  -2  13   8       79.01       88.15      2.66 o 
  -1  13   8       15.52       13.00      1.02 o 
   0  13   8        0.43        1.25      0.69 o 
   1  13   8        0.07        0.50      0.51 o 
   2  13   8        1.06        1.55      0.65 o 
   3  13   8      183.60      187.59      5.04 o 
  -3  14   8       53.60       51.24      1.88 o 
  -2  14   8      402.86      435.19      7.13 o 
  -1  14   8      111.97      122.06      3.29 o 
   0  14   8      175.46      175.79      3.62 o 
   1  14   8        0.27        0.21      0.45 o 
   2  14   8      115.67      105.14      2.38 o 
  -3  15   8      219.14      210.63     11.04 o 
  -2  15   8       14.57       11.74      0.89 o 
  -1  15   8       23.12       17.98      0.96 o 
   0  15   8       12.75        9.34      0.75 o 
   1  15   8        6.51        6.33      0.73 o 
  -2  16   8        1.27        1.86      1.02 o 
  -1  16   8      385.75      353.25      3.77 o 
   0  16   8      108.85      101.26      3.13 o 
  -7   0   9      302.52      270.89      9.98 o 
  -5   0   9     1712.24     1800.50     34.94 o 
  -3   0   9      794.57      771.61      7.06 o 
  -1   0   9     1095.22     1039.32     22.07 o 
   1   0   9      395.59      357.67     10.40 o 
   3   0   9        0.20        0.56      1.03 o 
   5   0   9       79.67       94.11      4.22 o 
  -7   1   9       34.93       30.66      1.03 o 
  -6   1   9       58.40       60.59      1.65 o 
  -5   1   9      568.90      598.01      6.87 o 
  -4   1   9      134.96      137.43      2.50 o 
  -3   1   9      886.38      935.49     15.40 o 
  -2   1   9     1459.78     1475.11      8.76 o 
  -1   1   9     1038.85     1014.47     10.96 o 
   0   1   9      566.36      512.95      7.06 o 
   1   1   9      472.94      425.74      5.08 o 
   2   1   9        2.84        3.55      0.87 o 
   3   1   9      362.91      353.28      5.71 o 
   4   1   9       77.41       84.85      2.29 o 
   5   1   9       61.69       60.80      1.82 o 
  -7   2   9        5.69        5.48      0.69 o 
  -6   2   9      561.99      583.56     15.75 o 
  -5   2   9       39.91       37.34      1.54 o 
  -4   2   9     1687.18     1735.24     18.15 o 
  -3   2   9      202.45      197.25      2.15 o 
  -2   2   9      847.09      836.70     13.66 o 
  -1   2   9      285.93      284.37      5.57 o 
   0   2   9      593.93      575.06      8.19 o 
   1   2   9      245.88      211.32      3.92 o 
   2   2   9       55.71       46.67      2.12 o 
   3   2   9      259.14      235.23      3.94 o 
   4   2   9       42.48       47.40      1.77 o 
   5   2   9        6.78        6.75      0.79 o 
  -7   3   9        1.95        2.55      0.56 o 
  -6   3   9      233.58      218.84      4.63 o 
  -5   3   9       80.54       73.79      2.31 o 
  -4   3   9      525.49      521.58      5.62 o 
  -3   3   9      485.83      464.25      4.54 o 
  -2   3   9     2497.15     2606.77     22.84 o 
  -1   3   9      467.11      459.34      8.35 o 
   0   3   9     1260.96     1240.53     23.01 o 
   1   3   9        1.07        4.90      1.56 o 
   2   3   9     1970.85     1980.81     19.20 o 
   3   3   9      222.17      217.64      3.50 o 
   4   3   9      181.13      175.72      3.50 o 
   5   3   9       22.65       18.59      1.09 o 
  -6   4   9       80.77       76.90      2.53 o 
  -5   4   9     1317.40     1497.37     20.95 o 
  -4   4   9     1103.16     1112.41     12.78 o 
  -3   4   9      684.98      670.37      7.76 o 
  -2   4   9      462.82      434.76      5.13 o 
  -1   4   9      126.55      124.89      5.72 o 
   0   4   9      509.76      469.48     10.97 o 
   1   4   9      112.08      104.44      3.26 o 
   2   4   9       98.88      101.32      2.45 o 
   3   4   9        1.47        1.20      0.77 o 
   4   4   9       19.66       18.68      1.35 o 
   5   4   9        1.42        2.44      1.02 o 
  -6   5   9      173.78      164.74      5.69 o 
  -5   5   9      644.11      643.05      7.98 o 
  -4   5   9       97.29       98.46      2.46 o 
  -3   5   9      589.37      585.02      9.82 o 
  -2   5   9      529.00      526.57      6.18 o 
  -1   5   9     1958.26     1905.06     10.64 o 
   0   5   9      391.07      355.79      4.08 o 
   1   5   9     2758.78     2916.51     32.87 o 
   2   5   9       88.30       83.03      3.09 o 
   3   5   9      197.28      204.95      4.27 o 
   4   5   9       43.77       42.29      1.87 o 
  -6   6   9      121.70      116.81      3.63 o 
  -5   6   9      374.40      370.29     11.16 o 
  -4   6   9      283.31      279.19      4.00 o 
  -3   6   9      319.07      306.74     11.32 o 
  -2   6   9     1158.21     1170.76     10.06 o 
  -1   6   9     1125.69     1134.84      8.95 o 
   0   6   9       52.75       57.83      1.50 o 
   1   6   9      514.31      520.68      9.19 o 
   2   6   9       44.45       41.35      1.68 o 
   3   6   9        0.23       -0.32      0.60 o 
   4   6   9        9.50        6.00      0.75 o 
  -6   7   9       26.71       25.39      1.30 o 
  -5   7   9       84.67       80.97      2.43 o 
  -4   7   9     1011.24     1031.12      9.69 o 
  -3   7   9      176.95      179.77      3.50 o 
  -2   7   9      243.31      223.25      4.85 o 
  -1   7   9        1.33        2.07      0.77 o 
   0   7   9      912.49      907.46      7.58 o 
   1   7   9      364.45      353.59      6.77 o 
   2   7   9      674.26      685.72      8.43 o 
   3   7   9        0.06        0.22      0.59 o 
   4   7   9       83.52       82.44      1.83 o 
  -6   8   9      236.16      222.19      7.38 o 
  -5   8   9      172.77      172.14      3.71 o 
  -4   8   9      410.82      405.57      4.42 o 
  -3   8   9       83.64       86.83      2.79 o 
  -2   8   9       33.20       39.70      1.88 o 
  -1   8   9      806.78      825.32     15.35 o 
   0   8   9      130.41      127.77      2.98 o 
   1   8   9       21.22       23.08      1.48 o 
   2   8   9       88.95       86.15      2.20 o 
   3   8   9        1.16        1.05      0.70 o 
   4   8   9        2.26        2.98      0.54 o 
  -5   9   9       93.00       87.08      2.38 o 
  -4   9   9        0.00        1.90      1.73 o 
  -3   9   9      278.62      274.40      4.70 o 
  -2   9   9      500.53      504.35      5.82 o 
  -1   9   9      351.83      344.38      4.51 o 
   0   9   9       27.06       29.85      1.68 o 
   1   9   9      545.26      566.53     13.48 o 
   2   9   9       90.18       88.72      2.12 o 
   3   9   9      138.43      130.07      2.46 o 
   4   9   9       28.09       28.90      1.53 o 
  -5  10   9      495.50      476.70      9.93 o 
  -4  10   9       26.24       28.86      1.78 o 
  -3  10   9      453.83      493.07      8.94 o 
  -2  10   9       23.17       22.13      1.46 o 
  -1  10   9      640.90      675.57      7.08 o 
   0  10   9       17.05       18.70      1.82 o 
   1  10   9      108.87      108.21      3.44 o 
   2  10   9       20.38       20.49      1.03 o 
   3  10   9        0.30        1.07      0.54 o 
  -4  11   9      156.65      152.71      5.01 o 
  -3  11   9       24.33       22.71      1.52 o 
  -2  11   9     1086.54     1185.49     16.73 o 
  -1  11   9      477.69      492.02      5.14 o 
   0  11   9       98.81       98.50      2.48 o 
   1  11   9      151.09      149.30      2.43 o 
   2  11   9      278.64      258.55      3.78 o 
   3  11   9      135.23      128.02      3.20 o 
  -4  12   9      452.57      481.30      5.81 o 
  -3  12   9        9.27        7.59      0.96 o 
  -2  12   9      362.90      369.52      4.04 o 
  -1  12   9        0.19        0.26      0.57 o 
   0  12   9      118.25      130.36      2.73 o 
   1  12   9       69.32       63.85      1.65 o 
   2  12   9      163.86      151.43      3.16 o 
   3  12   9        2.13        4.34      1.09 o 
  -4  13   9        8.86        9.98      1.85 o 
  -3  13   9      354.57      314.64      4.28 o 
  -2  13   9        1.83        2.19      0.66 o 
  -1  13   9      572.72      619.76      8.79 o 
   0  13   9       70.86       75.64      1.89 o 
   1  13   9      290.54      285.22      6.59 o 
   2  13   9       24.21       24.75      1.22 o 
  -3  14   9      249.61      274.99      4.87 o 
  -2  14   9      140.09      138.98      2.23 o 
  -1  14   9       29.89       34.37      1.30 o 
   0  14   9        0.61        0.97      0.56 o 
   1  14   9       47.60       47.06      2.26 o 
  -2  15   9      337.23      326.92      4.23 o 
  -1  15   9       34.56       34.10      1.20 o 
   0  15   9       57.26       50.80      1.55 o 
  -6   0  10      210.14      201.77      8.24 o 
  -4   0  10      130.61      128.77      4.21 o 
  -2   0  10      240.86      247.56      4.35 o 
   0   0  10     1055.52     1027.38      9.38 o 
   2   0  10       86.40       80.52      3.27 o 
   4   0  10        1.92        6.33      1.29 o 
  -6   1  10      191.72      183.55      2.52 o 
  -5   1  10      249.27      245.66      4.03 o 
  -4   1  10     1846.37     1998.11     11.05 o 
  -3   1  10     3822.93     4287.12     32.02 o 
  -2   1  10     1088.01     1017.28     10.59 o 
  -1   1  10      755.36      691.10      5.32 o 
   0   1  10      661.46      605.08      7.42 o 
   1   1  10      143.20      136.81      3.85 o 
   2   1  10      349.80      344.85      5.36 o 
   3   1  10      520.90      516.82      4.79 o 
   4   1  10       84.04       72.50      3.04 o 
  -6   2  10      153.37      139.59      2.47 o 
  -5   2  10       32.09       31.12      1.43 o 
  -4   2  10      292.88      314.38      3.92 o 
  -3   2  10      801.96      856.11     11.12 o 
  -2   2  10       94.14       94.62      1.73 o 
  -1   2  10      547.50      522.63      6.12 o 
   0   2  10      295.58      261.84      3.08 o 
   1   2  10      104.90      117.12      3.22 o 
   2   2  10      146.49      138.30      2.73 o 
   3   2  10      118.12      123.96      2.37 o 
   4   2  10       14.97       21.47      1.16 o 
  -6   3  10       65.44       63.54      1.73 o 
  -5   3  10      384.04      367.89     12.23 o 
  -4   3  10      839.17      854.38      9.57 o 
  -3   3  10      431.17      399.24      5.86 o 
  -2   3  10      424.87      411.26      4.57 o 
  -1   3  10     1581.97     1567.69     24.41 o 
   0   3  10      215.04      194.66      3.29 o 
   1   3  10      775.79      779.30      9.42 o 
   2   3  10      347.37      352.36      4.90 o 
   3   3  10       46.84       42.36      1.51 o 
   4   3  10        5.84        6.83      0.87 o 
  -6   4  10      203.19      201.19      5.28 o 
  -5   4  10      191.65      214.15      3.96 o 
  -4   4  10       16.61       18.35      1.13 o 
  -3   4  10      117.57      110.28      2.57 o 
  -2   4  10       16.25       15.27      1.13 o 
  -1   4  10       28.50       24.42      0.86 o 
   0   4  10        7.34        6.37      0.96 o 
   1   4  10      189.97      193.89      6.52 o 
   2   4  10      576.63      574.89      8.45 o 
   3   4  10      142.45      145.70      3.01 o 
   4   4  10      167.06      177.14      2.93 o 
  -6   5  10      629.28      613.40     12.03 o 
  -5   5  10        2.34        2.66      0.81 o 
  -4   5  10     1048.01     1189.42     14.09 o 
  -3   5  10        0.64        2.50      1.23 o 
  -2   5  10      753.78      733.38     12.62 o 
  -1   5  10       90.49       86.88      2.15 o 
   0   5  10     2042.20     2125.64     22.89 o 
   1   5  10      251.72      231.63      4.33 o 
   2   5  10        9.13        7.19      0.95 o 
   3   5  10        2.34        2.74      0.87 o 
   4   5  10       11.66        9.53      0.85 o 
  -6   6  10      130.02      127.88      5.68 o 
  -5   6  10       56.90       57.66      2.04 o 
  -4   6  10      132.35      143.75      2.79 o 
  -3   6  10      216.00      210.66      4.55 o 
  -2   6  10      104.21       98.32      2.37 o 
  -1   6  10      372.16      353.89      6.57 o 
   0   6  10        0.83        1.87      0.79 o 
   1   6  10      267.50      258.74      4.61 o 
   2   6  10       10.33       10.09      1.01 o 
   3   6  10      158.45      165.82      2.65 o 
   4   6  10       28.01       29.52      1.20 o 
  -6   7  10        2.55        2.06      0.60 o 
  -5   7  10      872.06      882.80     22.66 o 
  -4   7  10       13.65       10.07      0.98 o 
  -3   7  10     1643.26     1857.96     13.87 o 
  -2   7  10      134.02      143.80      3.62 o 
  -1   7  10     1234.40     1329.18     14.64 o 
   0   7  10      108.96      113.32      3.83 o 
   1   7  10      801.60      870.66     48.24 o 
   2   7  10       16.49       17.94      1.14 o 
   3   7  10       30.11       24.87      1.17 o 
   4   7  10        6.78        7.27      0.77 o 
  -5   8  10       92.25       92.19      2.72 o 
  -4   8  10        5.49        4.53      0.84 o 
  -3   8  10        5.29        7.24      1.13 o 
  -2   8  10      357.55      334.25      4.73 o 
  -1   8  10       33.69       47.40      1.89 o 
   0   8  10       15.91       18.70      1.38 o 
   1   8  10      187.61      205.54      3.96 o 
   2   8  10       64.40       61.06      1.69 o 
   3   8  10       71.62       77.39      1.67 o 
  -5   9  10        6.82        8.65      0.97 o 
  -4   9  10      833.74      913.50      7.59 o 
  -3   9  10      172.62      168.31      3.67 o 
  -2   9  10      762.06      807.61     16.69 o 
  -1   9  10       27.90       25.67      1.42 o 
   0   9  10     1505.00     1669.44     17.49 o 
   1   9  10        0.37        0.00      0.72 o 
   2   9  10      166.16      155.77      4.93 o 
   3   9  10        7.91        7.57      0.70 o 
  -5  10  10        1.55        2.00      0.79 o 
  -4  10  10       67.59       77.76      2.68 o 
  -3  10  10       91.22       90.73      2.66 o 
  -2  10  10        0.26        3.23      1.14 o 
  -1  10  10        0.73        3.15      1.33 o 
   0  10  10      207.45      225.80      4.59 o 
   1  10  10        7.34        6.94      0.97 o 
   2  10  10       28.72       31.84      1.68 o 
   3  10  10        0.11        0.05      0.70 o 
  -4  11  10       29.01       26.41      1.97 o 
  -3  11  10      526.88      554.24      5.93 o 
  -2  11  10      164.29      176.64      3.13 o 
  -1  11  10      228.80      236.62      3.61 o 
   0  11  10        6.15        6.69      0.97 o 
   1  11  10      126.43      131.72      3.09 o 
   2  11  10       18.18       18.22      1.04 o 
  -4  12  10      105.45      104.04      3.72 o 
  -3  12  10        0.05        0.32      0.62 o 
  -2  12  10        7.41        6.74      0.85 o 
  -1  12  10      157.74      151.78      3.60 o 
   0  12  10      249.07      258.15      6.55 o 
   1  12  10       45.01       48.32      1.73 o 
   2  12  10       34.02       30.51      1.41 o 
  -3  13  10      234.66      221.40      4.40 o 
  -2  13  10      302.97      294.54      4.18 o 
  -1  13  10      308.06      314.87      6.00 o 
   0  13  10        5.72        6.27      0.71 o 
   1  13  10       29.66       27.81      1.45 o 
  -3  14  10        1.29        2.23      1.10 o 
  -2  14  10        9.92        7.42      0.95 o 
  -1  14  10       68.71       61.96      1.64 o 
   0  14  10       54.95       48.85      1.34 o 
  -5   0  11        1.78        3.62      0.93 o 
  -3   0  11      940.75      949.67     14.96 o 
  -1   0  11     1111.99     1018.39     20.61 o 
   1   0  11     1440.91     1560.80     31.39 o 
   3   0  11      209.29      211.15      4.13 o 
  -6   1  11      180.38      177.99      2.98 o 
  -5   1  11      969.35      947.27      6.90 o 
  -4   1  11       23.15       26.57      1.32 o 
  -3   1  11      249.87      255.98      4.61 o 
  -2   1  11      125.35      126.59      4.78 o 
  -1   1  11      533.16      511.42     10.40 o 
   0   1  11        0.46        1.21      0.94 o 
   1   1  11       26.34       29.84      2.04 o 
   2   1  11        0.21        0.46      0.80 o 
   3   1  11       99.73       98.02      3.16 o 
   4   1  11        0.04        0.29      0.57 o 
  -6   2  11      433.76      401.69      8.20 o 
  -5   2  11      199.58      203.65      2.95 o 
  -4   2  11        7.88       10.26      0.93 o 
  -3   2  11       26.54       24.41      1.35 o 
  -2   2  11     2325.16     2250.95     56.58 o 
  -1   2  11       57.58       52.13      1.89 o 
   0   2  11     1402.04     1392.49     10.55 o 
   1   2  11      169.05      170.45      4.31 o 
   2   2  11       65.07       68.27      2.29 o 
   3   2  11       26.32       25.49      1.11 o 
   4   2  11      182.09      186.86      3.66 o 
  -6   3  11      393.49      362.92      7.60 o 
  -5   3  11       46.89       44.81      1.53 o 
  -4   3  11     1119.96     1231.42      7.91 o 
  -3   3  11        6.65        6.70      0.95 o 
  -2   3  11     1394.95     1483.29     15.25 o 
  -1   3  11       20.61       18.56      1.34 o 
   0   3  11        3.12        5.21      1.00 o 
   1   3  11      140.32      142.12      3.61 o 
   2   3  11      139.47      132.91      3.20 o 
   3   3  11       11.40       14.86      0.95 o 
   4   3  11       30.32       36.03      1.72 o 
  -6   4  11        7.44        7.92      0.81 o 
  -5   4  11      433.77      415.52      7.26 o 
  -4   4  11      640.98      655.43     10.07 o 
  -3   4  11     1107.93     1171.34     17.88 o 
  -2   4  11       51.87       54.53      1.95 o 
  -1   4  11      406.83      393.65      5.97 o 
   0   4  11        8.91       10.09      1.05 o 
   1   4  11      338.40      355.86     12.02 o 
   2   4  11      278.28      301.30      5.15 o 
   3   4  11       91.06       89.08      2.09 o 
   4   4  11        1.55        0.86      0.86 o 
  -6   5  11        2.99        3.64      0.59 o 
  -5   5  11      806.86      858.86     14.07 o 
  -4   5  11       82.73       87.67      2.24 o 
  -3   5  11      504.33      537.73      5.94 o 
  -2   5  11      394.88      411.60      6.05 o 
  -1   5  11      293.57      296.37      5.48 o 
   0   5  11        3.50        6.15      0.94 o 
   1   5  11      241.87      232.34      7.45 o 
   2   5  11        6.00        4.84      1.03 o 
   3   5  11       95.91       89.16      2.52 o 
  -6   6  11       51.60       40.75      2.47 o 
  -5   6  11      126.58      127.78      3.42 o 
  -4   6  11      514.10      538.71      8.30 o 
  -3   6  11      602.66      600.73     11.55 o 
  -2   6  11      211.70      224.63      3.58 o 
  -1   6  11      140.90      138.50      3.74 o 
   0   6  11      154.43      156.04      3.23 o 
   1   6  11      582.87      626.38     26.85 o 
   2   6  11      298.40      290.89      6.08 o 
   3   6  11       28.86       29.46      1.25 o 
  -5   7  11        2.74        3.56      0.63 o 
  -4   7  11      354.97      374.07      6.02 o 
  -3   7  11        4.02        7.38      1.00 o 
  -2   7  11      197.87      198.87      3.67 o 
  -1   7  11       30.62       28.15      1.47 o 
   0   7  11      109.98      112.97      3.32 o 
   1   7  11        3.57        3.12      0.87 o 
   2   7  11        1.81        2.26      0.78 o 
   3   7  11        2.78        2.97      0.57 o 
  -5   8  11      274.19      260.15      8.13 o 
  -4   8  11      104.24      106.83      2.69 o 
  -3   8  11      316.93      366.72      7.74 o 
  -2   8  11      578.36      616.40      7.32 o 
  -1   8  11       95.34       90.78      2.30 o 
   0   8  11      302.00      319.47      6.20 o 
   1   8  11      574.73      583.81     10.84 o 
   2   8  11      299.56      297.19      7.21 o 
   3   8  11       44.29       40.02      3.12 o 
  -5   9  11      187.78      180.35      6.76 o 
  -4   9  11       31.92       36.76      1.62 o 
  -3   9  11      318.12      346.69      5.04 o 
  -2   9  11      153.39      150.35      3.72 o 
  -1   9  11        1.36        3.20      0.73 o 
   0   9  11       97.14       96.04      2.59 o 
   1   9  11        1.17        1.88      0.80 o 
   2   9  11       36.46       28.55      1.37 o 
  -4  10  11      214.88      211.35      3.27 o 
  -3  10  11       60.79       66.62      2.19 o 
  -2  10  11      116.30      129.70      2.69 o 
  -1  10  11      673.74      704.39      9.11 o 
   0  10  11      176.50      168.75      5.27 o 
   1  10  11       23.83       25.68      1.33 o 
   2  10  11      109.97      100.46      2.10 o 
  -4  11  11      175.68      207.48      5.06 o 
  -3  11  11      239.83      269.14      5.36 o 
  -2  11  11       18.76       22.37      1.21 o 
  -1  11  11      123.45      131.35      2.30 o 
   0  11  11       67.89       72.31      2.34 o 
   1  11  11       48.19       49.90      1.58 o 
   2  11  11        4.06        5.45      0.82 o 
  -3  12  11       69.49       75.95      2.00 o 
  -2  12  11      200.16      193.49      3.72 o 
  -1  12  11        0.24        0.12      0.50 o 
   0  12  11      284.36      269.35      4.55 o 
   1  12  11        1.18        1.86      0.56 o 
  -3  13  11       75.53       86.61      3.53 o 
  -2  13  11      230.65      260.09      5.17 o 
  -1  13  11       98.60       90.12      2.34 o 
   0  13  11       29.30       33.54      2.41 o 
  -6   0  12      509.10      502.45     13.71 o 
  -4   0  12      712.49      717.18     17.32 o 
  -2   0  12      583.87      652.19     30.46 o 
   0   0  12      380.69      402.12      9.40 o 
   2   0  12      440.26      499.90      8.67 o 
  -6   1  12        1.24        1.63      0.53 o 
  -5   1  12       56.33       53.99      1.48 o 
  -4   1  12       47.83       52.87      1.60 o 
  -3   1  12      626.16      637.30     13.31 o 
  -2   1  12        1.20        2.26      1.06 o 
  -1   1  12       55.99       58.08      2.39 o 
   0   1  12      134.23      144.90      4.01 o 
   1   1  12      140.44      152.11      4.32 o 
   2   1  12       90.13      104.15      2.95 o 
   3   1  12       18.26       19.00      1.30 o 
  -6   2  12       77.87       72.32      1.61 o 
  -5   2  12      771.28      787.64      5.30 o 
  -4   2  12      128.38      130.52      2.41 o 
  -3   2  12     1143.39     1241.32     20.71 o 
  -2   2  12       88.55       86.77      2.84 o 
  -1   2  12      995.85      990.91      9.90 o 
   0   2  12      190.49      179.22      3.88 o 
   1   2  12       40.89       46.30      2.96 o 
   2   2  12        1.27        2.07      0.75 o 
   3   2  12      130.69      115.30      4.89 o 
  -6   3  12       18.00       13.39      0.81 o 
  -5   3  12        0.28        1.76      0.55 o 
  -4   3  12      136.82      130.41      2.39 o 
  -3   3  12      119.12      124.47      3.80 o 
  -2   3  12        4.58        2.78      0.78 o 
  -1   3  12      346.71      343.78      8.66 o 
   0   3  12      601.04      609.48     10.31 o 
   1   3  12      167.16      171.03      3.98 o 
   2   3  12      124.81      130.60      4.87 o 
   3   3  12       18.65       25.04      1.59 o 
  -6   4  12      280.54      277.93      4.34 o 
  -5   4  12      260.18      255.76      4.15 o 
  -4   4  12     1292.69     1398.21     19.85 o 
  -3   4  12       95.13      102.70      2.45 o 
  -2   4  12      514.18      492.97      5.01 o 
  -1   4  12      386.09      382.46      4.80 o 
   0   4  12      849.39      872.62     15.26 o 
   1   4  12      148.65      148.37      3.45 o 
   2   4  12       53.10       49.86      2.78 o 
   3   4  12        0.71       -0.13      0.74 o 
  -5   5  12       24.73       26.50      1.18 o 
  -4   5  12       48.32       47.92      2.51 o 
  -3   5  12       13.97       12.50      1.05 o 
  -2   5  12      715.99      713.84     11.66 o 
  -1   5  12       64.63       65.87      1.74 o 
   0   5  12       74.81       84.28      2.55 o 
   1   5  12       32.59       31.63      1.93 o 
   2   5  12      221.10      236.79      3.74 o 
   3   5  12        6.90        8.12      1.15 o 
  -5   6  12      149.54      154.54      2.89 o 
  -4   6  12      220.13      221.46      3.34 o 
  -3   6  12      259.69      284.94      4.14 o 
  -2   6  12      447.08      459.69      4.77 o 
  -1   6  12      687.58      689.40      6.91 o 
   0   6  12       47.22       52.90      2.98 o 
   1   6  12      143.53      131.72      3.57 o 
   2   6  12       32.18       30.38      1.47 o 
  -5   7  12      192.01      195.87      6.75 o 
  -4   7  12      113.29      121.13      2.45 o 
  -3   7  12       27.05       26.72      1.69 o 
  -2   7  12       11.86       14.80      1.21 o 
  -1   7  12       36.49       37.55      1.52 o 
   0   7  12        0.57        0.61      0.61 o 
   1   7  12        1.67        2.82      0.75 o 
   2   7  12        1.38        2.69      0.67 o 
  -5   8  12      322.70      279.87      4.96 o 
  -4   8  12      264.84      288.91      7.07 o 
  -3   8  12      213.96      236.32      3.97 o 
  -2   8  12      129.58      133.89      2.86 o 
  -1   8  12      250.96      244.64      3.31 o 
   0   8  12       14.99       15.07      1.18 o 
   1   8  12       79.56       82.27      2.35 o 
   2   8  12       16.91       12.97      0.92 o 
  -4   9  12        0.89        1.85      0.61 o 
  -3   9  12       51.16       52.03      1.90 o 
  -2   9  12       16.38       19.49      1.15 o 
  -1   9  12      110.47      119.29      2.35 o 
   0   9  12       56.15       58.79      1.77 o 
   1   9  12       54.46       53.96      1.86 o 
   2   9  12       17.13       20.17      1.47 o 
  -4  10  12      480.12      465.56      9.22 o 
  -3  10  12       80.58       86.13      2.12 o 
  -2  10  12      367.65      400.85      4.47 o 
  -1  10  12        4.04        5.71      0.70 o 
   0  10  12      309.88      301.05      3.83 o 
   1  10  12       14.59       13.46      1.13 o 
  -3  11  12       24.90       23.58      1.15 o 
  -2  11  12       43.11       37.40      1.45 o 
  -1  11  12       12.44       13.12      0.94 o 
   0  11  12      112.43      104.95      1.86 o 
   1  11  12      101.99       95.84      4.35 o 
  -2  12  12       23.45       23.94      1.53 o 
  -1  12  12      235.70      239.06      5.20 o 
   0  12  12       13.14       11.61      0.91 o 
  -5   0  13      548.12      535.77      9.17 o 
  -3   0  13       65.19       68.09      6.65 o 
  -1   0  13      321.91      282.61      9.43 o 
   1   0  13       93.62       93.26      3.93 o 
  -5   1  13      381.82      354.35      3.53 o 
  -4   1  13      194.60      190.00      3.98 o 
  -3   1  13      482.87      521.50      6.63 o 
  -2   1  13      376.46      401.39      6.14 o 
  -1   1  13      701.06      699.00     15.24 o 
   0   1  13      535.59      539.31     13.59 o 
   1   1  13       71.51       79.49      2.60 o 
   2   1  13       11.07        9.51      0.91 o 
  -5   2  13        8.03        7.28      0.71 o 
  -4   2  13      128.52      126.14      2.83 o 
  -3   2  13       83.40       83.16      2.33 o 
  -2   2  13      269.71      274.54      4.46 o 
  -1   2  13      204.17      171.01      3.74 o 
   0   2  13       33.56       31.47      2.00 o 
   1   2  13       12.51       11.79      1.22 o 
   2   2  13        2.68        2.98      0.68 o 
  -5   3  13       56.81       55.33      1.33 o 
  -4   3  13      278.14      286.26      3.40 o 
  -3   3  13        5.78        6.06      0.82 o 
  -2   3  13      204.83      214.95      4.18 o 
  -1   3  13       30.32       26.84      1.34 o 
   0   3  13      312.30      335.84      5.41 o 
   1   3  13       70.86       66.20      2.20 o 
   2   3  13      111.20      112.11      3.02 o 
  -5   4  13       53.07       50.80      1.50 o 
  -4   4  13      184.79      188.87      2.73 o 
  -3   4  13      223.75      225.04      4.59 o 
  -2   4  13      193.64      181.56      2.96 o 
  -1   4  13       17.63       18.90      1.15 o 
   0   4  13        1.20        0.87      0.78 o 
   1   4  13        0.88        1.08      0.69 o 
   2   4  13        0.10       -0.05      0.53 o 
  -5   5  13        0.82        1.25      0.51 o 
  -4   5  13       12.11        9.02      0.86 o 
  -3   5  13      327.60      345.87      4.55 o 
  -2   5  13      209.56      222.57      3.23 o 
  -1   5  13      115.86      117.65      3.29 o 
   0   5  13       13.30       13.89      1.23 o 
   1   5  13      369.24      381.76     19.13 o 
   2   5  13        0.86        0.55      0.53 o 
  -5   6  13      242.01      229.33      3.61 o 
  -4   6  13      196.35      193.29      3.41 o 
  -3   6  13      503.25      519.01      5.23 o 
  -2   6  13      107.07      115.07      2.51 o 
  -1   6  13        6.18        6.72      0.78 o 
   0   6  13        9.13        8.35      1.00 o 
   1   6  13       50.61       46.94      2.87 o 
   2   6  13       15.29       14.94      0.92 o 
  -4   7  13      448.95      424.22     15.33 o 
  -3   7  13       33.15       34.12      1.62 o 
  -2   7  13      157.32      164.60      3.22 o 
  -1   7  13        3.09        3.23      0.65 o 
   0   7  13      269.39      269.43      6.28 o 
   1   7  13       24.58       23.11      1.30 o 
   2   7  13       91.17       79.87      3.73 o 
  -4   8  13      159.20      183.31      2.70 o 
  -3   8  13       87.78       94.06      2.31 o 
  -2   8  13       31.74       35.43      1.54 o 
  -1   8  13        0.35        0.86      0.52 o 
   0   8  13      123.09      115.36      5.87 o 
   1   8  13        3.24        4.48      0.82 o 
  -4   9  13       22.82       27.24      1.42 o 
  -3   9  13      634.89      665.02      6.11 o 
  -2   9  13       14.62       13.42      1.00 o 
  -1   9  13      247.55      242.34      3.36 o 
   0   9  13       22.99       21.69      1.27 o 
   1   9  13      143.18      141.59      4.17 o 
  -3  10  13      175.84      192.11      2.61 o 
  -2  10  13        7.09       10.88      0.84 o 
  -1  10  13       15.46       13.15      0.80 o 
   0  10  13       17.21       18.95      1.35 o 
  -2  11  13      203.93      194.96      4.05 o 
  -1  11  13        1.95        2.10      0.83 o 
  -4   0  14       17.54       16.72      1.44 o 
  -2   0  14       23.44       25.30      2.99 o 
   0   0  14      657.61      668.84     25.85 o 
   2   0  14       47.53       47.25      1.91 o 
  -5   1  14      153.36      137.66      2.66 o 
  -4   1  14      192.48      180.45      3.62 o 
  -3   1  14      346.33      350.68      8.10 o 
  -2   1  14      283.93      298.08      5.62 o 
  -1   1  14       23.07       24.54      1.29 o 
   0   1  14      189.91      194.53      3.69 o 
   1   1  14        2.42        1.21      0.63 o 
   2   1  14       55.23       53.07      1.99 o 
  -5   2  14       20.34       20.71      1.45 o 
  -4   2  14       82.77       73.93      1.87 o 
  -3   2  14       37.56       35.64      1.58 o 
  -2   2  14       13.60       13.77      1.15 o 
  -1   2  14        1.55        2.47      0.69 o 
   0   2  14       12.81       16.53      1.29 o 
   1   2  14      127.63      130.20      2.69 o 
   2   2  14       85.84       94.61      3.64 o 
  -4   3  14       54.19       53.27      1.59 o 
  -3   3  14      240.53      226.17      3.14 o 
  -2   3  14       10.83       10.97      1.03 o 
  -1   3  14      257.73      237.49      6.97 o 
   0   3  14       15.45       13.80      1.08 o 
   1   3  14      185.09      191.52      5.70 o 
   2   3  14       37.41       33.46      2.34 o 
  -4   4  14        0.90        1.04      0.50 o 
  -3   4  14       10.63        8.67      0.79 o 
  -2   4  14        4.15        7.47      0.94 o 
  -1   4  14        7.05        7.62      0.79 o 
   0   4  14        3.62        7.60      0.85 o 
   1   4  14       19.65       26.34      1.31 o 
  -4   5  14      426.46      429.30      3.68 o 
  -3   5  14        7.54        6.85      0.76 o 
  -2   5  14      720.47      716.03     10.53 o 
  -1   5  14        7.94        8.34      0.83 o 
   0   5  14       78.68       80.84      2.26 o 
   1   5  14       16.41       12.92      0.90 o 
  -4   6  14       19.21       16.47      0.93 o 
  -3   6  14       27.24       28.80      1.17 o 
  -2   6  14       71.55       64.89      2.43 o 
  -1   6  14      369.98      368.48      4.04 o 
   0   6  14        0.16        0.93      0.62 o 
   1   6  14       11.73       14.16      0.87 o 
  -4   7  14        4.00        4.06      0.91 o 
  -3   7  14      288.69      303.73      7.03 o 
  -2   7  14        0.32       -0.07      0.55 o 
  -1   7  14      614.19      609.56     11.57 o 
   0   7  14       11.59       10.76      1.10 o 
   1   7  14       43.94       44.38      3.03 o 
  -3   8  14       11.49       12.49      0.81 o 
  -2   8  14      105.90       96.46      3.48 o 
  -1   8  14        5.02        6.49      0.70 o 
   0   8  14        6.33        5.19      0.80 o 
  -2   9  14      219.33      212.74      3.40 o 
  -1   9  14        2.26        2.86      1.41 o 
  -3   0  15       48.84       49.23      2.48 o 
  -1   0  15      178.32      179.47      6.02 o 
   1   0  15       53.18       47.76      2.49 o 
  -4   1  15      114.77      105.07      2.89 o 
  -3   1  15      117.52      114.92      2.97 o 
  -2   1  15       39.50       37.58      1.94 o 
  -1   1  15       58.62       53.74      1.85 o 
   0   1  15       52.98       41.67      1.75 o 
   1   1  15        0.90       -0.03      0.44 o 
  -4   2  15      265.80      249.67      3.54 o 
  -3   2  15        9.03        9.98      0.93 o 
  -2   2  15      431.10      439.76     10.06 o 
  -1   2  15        0.90        0.27      0.50 o 
   0   2  15       75.79       79.36      4.63 o 
   1   2  15        0.14        0.53      0.45 o 
  -4   3  15      107.71       95.78      3.04 o 
  -3   3  15       15.52       18.78      1.17 o 
  -2   3  15      133.52      128.35      6.97 o 
  -1   3  15       33.82       29.09      1.20 o 
   0   3  15        4.36        2.97      0.61 o 
  -3   4  15      164.31      152.34      5.31 o 
  -2   4  15       22.62       20.40      1.09 o 
  -1   4  15      445.13      375.84      9.57 o 
   0   4  15        0.72        0.54      0.53 o 
  -3   5  15       94.25       86.51      4.31 o 
  -2   5  15        9.27       10.22      0.80 o 
  -1   5  15        1.74        2.29      0.60 o 
   0   5  15       17.43       18.75      1.83 o 
  -3   6  15      111.41       96.79      2.62 o 
  -2   6  15        8.02        7.99      1.16 o 
  -1   6  15       66.06       57.02      4.85 o 
  -2   1  16        0.18        0.49      0.67 o 
  -1   1  16       19.47       21.17      1.42 o 
  -2   2  16        0.46        0.39      0.64 o 
                                                 
